# Supplementary material for: Dynamic protein changes in the perihaemorrhagic zone of Surgically Treated Intracerebral Haemorrhage Patients
Source: Sci Rep. 2019 Feb 28;9:3181. doi: 10.1038/s41598-019-39499-2 (PMC6395593; doi:10.1038/s41598-019-39499-2)
Supplement: Supplementary file 2 — Dataset S3 [file 41598_2019_39499_MOESM2_ESM.xlsx]

## Sheet: Blad1
Serum albumin OS=Homo sapiens GN=ALB PE=1 SV=2	ALBU_HUMAN	69 kDa	Homo sapiens		maintenance of mitochondrion location	hemolysis by symbiont of host red blood cells	receptor-mediated endocytosis		platelet degranulation			maintenance of mitochondrion location		lipoprotein metabolic process	hemolysis by symbiont of host red blood cells	retina homeostasis				cellular response to starvation			Golgi apparatus	Golgi apparatus		endoplasmic reticulum		extracellular region	platelet alpha granule lumen	myelin sheath		nucleus		platelet alpha granule lumen	myelin sheath		antioxidant activity		fatty acid binding					antioxidant activity
Haptoglobin OS=Homo sapiens GN=HP PE=1 SV=1	HPT_HUMAN	45 kDa	Homo sapiens		negative regulation of oxidoreductase activity		receptor-mediated endocytosis		receptor-mediated endocytosis		immune system process	receptor-mediated endocytosis			defense response to bacterium					response to hydrogen peroxide								extracellular region									antioxidant activity		hemoglobin binding					hemoglobin binding
Serotransferrin OS=Homo sapiens GN=TF PE=1 SV=3	TRFE_HUMAN	77 kDa	Homo sapiens		iron ion homeostasis		cellular iron ion homeostasis		transferrin transport			transferrin transport		regulation of protein stability		retina homeostasis								endosome membrane			recycling endosome	extracellular region	cytoplasmic membrane-bounded vesicle	basal plasma membrane			endosome membrane	secretory granule lumen	extrinsic to external side of plasma membrane				ferric iron binding					ferric iron binding					ferric iron transmembrane transporter activity
Hemopexin OS=Homo sapiens GN=HPX PE=1 SV=2	HEMO_HUMAN	52 kDa	Homo sapiens		cellular iron ion homeostasis		cellular iron ion homeostasis		heme transport			heme transport		heme metabolic process								viral reproduction						extracellular region											metal ion binding					metal ion binding					heme transporter activity
Afamin OS=Homo sapiens GN=AFM PE=1 SV=1	AFAM_HUMAN	69 kDa	Homo sapiens						vitamin transport			vitamin transport																extracellular region											vitamin E binding					vitamin E binding
Transthyretin OS=Homo sapiens GN=TTR PE=1 SV=1	TTHY_HUMAN	16 kDa	Homo sapiens				retinol metabolic process		transport			transport		cellular protein metabolic process										cytoplasm				extracellular space											identical protein binding					identical protein binding
Alpha-2-HS-glycoprotein OS=Homo sapiens GN=AHSG PE=1 SV=1	FETUA_HUMAN	39 kDa	Homo sapiens		negative regulation of insulin receptor signaling pathway		platelet degranulation	ossification	platelet degranulation			platelet degranulation				skeletal development				acute-phase response				platelet alpha granule lumen				extracellular region	platelet alpha granule lumen					platelet alpha granule lumen									kinase inhibitor activity	cysteine protease inhibitor activity
Alpha-1B-glycoprotein OS=Homo sapiens GN=A1BG PE=1 SV=4	A1BG_HUMAN	54 kDa	Homo sapiens				platelet degranulation		platelet degranulation			platelet degranulation												platelet alpha granule lumen				extracellular region	platelet alpha granule lumen					platelet alpha granule lumen
Zinc-alpha-2-glycoprotein OS=Homo sapiens GN=AZGP1 PE=1 SV=2	ZA2G_HUMAN	34 kDa	Homo sapiens	cell adhesion	retina homeostasis		transmembrane transport		transmembrane transport		antigen processing and presentation	transmembrane transport				detection of chemical stimulus involved in sensory perception of bitter taste				detection of chemical stimulus involved in sensory perception of bitter taste								extracellular region	nucleus	plasma membrane		nucleus			plasma membrane				antigen binding	ribonuclease activity				protein transmembrane transporter activity					protein transmembrane transporter activity
Alpha-1-acid glycoprotein 1 OS=Homo sapiens GN=ORM1 PE=1 SV=1	A1AG1_HUMAN	24 kDa	Homo sapiens		negative regulation of interleukin-6 production		platelet degranulation		platelet degranulation			platelet degranulation								inflammatory response				platelet alpha granule lumen				extracellular space	platelet alpha granule lumen					platelet alpha granule lumen
Beta-2-glycoprotein 1 OS=Homo sapiens GN=APOH PE=1 SV=3	APOH_HUMAN	38 kDa	Homo sapiens		blood coagulation, intrinsic pathway		triacylglycerol metabolic process		platelet degranulation			platelet degranulation		plasminogen activation		blood coagulation, intrinsic pathway				blood coagulation, intrinsic pathway				platelet dense granule lumen				extracellular region	platelet dense granule lumen					platelet dense granule lumen					lipid binding				lipoprotein lipase activator activity	lipoprotein lipase activator activity
Apolipoprotein A-II OS=Homo sapiens GN=APOA2 PE=1 SV=1	APOA2_HUMAN	11 kDa	Homo sapiens		negative regulation of lipase activity		triacylglycerol metabolic process	organ regeneration	reverse cholesterol transport			reverse cholesterol transport		cholesterol metabolic process		organ regeneration				acute inflammatory response		viral reproduction		early endosome			early endosome	extracellular region	endoplasmic reticulum lumen					endoplasmic reticulum lumen					lipid binding				lipase inhibitor activity	phosphatidylcholine-sterol O-acyltransferase activator activity					lipid transporter activity
Kininogen-1 OS=Homo sapiens GN=KNG1 PE=1 SV=2	KNG1_HUMAN	72 kDa	Homo sapiens		vasodilation		elevation of cytosolic calcium ion concentration		platelet degranulation			platelet degranulation				blood coagulation, intrinsic pathway				blood coagulation, intrinsic pathway				platelet alpha granule lumen				extracellular region	platelet alpha granule lumen	plasma membrane				platelet alpha granule lumen	plasma membrane				heparin binding				cysteine protease inhibitor activity	cysteine protease inhibitor activity
N-acetylmuramoyl-L-alanine amidase OS=Homo sapiens GN=PGLYRP2 PE=1 SV=1	PGRP2_HUMAN	62 kDa	Homo sapiens		regulation of inflammatory response		peptide amidation				innate immune response			peptidoglycan catabolic process	defense response to Gram-positive bacterium					detection of bacterium								extracellular vesicular exosome		membrane									zinc ion binding	N-acetylmuramoyl-L-alanine amidase activity				N-acetylmuramoyl-L-alanine amidase activity	peptidoglycan receptor activity
Hemoglobin subunit beta OS=Homo sapiens GN=HBB PE=1 SV=2	HBB_HUMAN	16 kDa	Homo sapiens		positive regulation of nitric oxide biosynthetic process		receptor-mediated endocytosis		nitric oxide transport			nitric oxide transport		hydrogen peroxide catabolic process		blood coagulation				blood coagulation				hemoglobin complex				extracellular region											iron ion binding					oxygen transporter activity					oxygen transporter activity
Hemoglobin subunit alpha OS=Homo sapiens GN=HBA1 PE=1 SV=2	HBA_HUMAN	15 kDa	Homo sapiens				hydrogen peroxide catabolic process		bicarbonate transport			bicarbonate transport		hydrogen peroxide catabolic process						hydrogen peroxide catabolic process				hemoglobin complex				extracellular region	cytosolic small ribosomal subunit	membrane				cytosolic small ribosomal subunit		cytosolic small ribosomal subunit			iron ion binding					oxygen transporter activity					oxygen transporter activity
Keratin, type II cytoskeletal 1 OS=Homo sapiens GN=KRT1 PE=1 SV=6	K2C1_HUMAN	66 kDa	Homo sapiens		retina homeostasis		complement activation, lectin pathway				complement activation, lectin pathway			complement activation, lectin pathway		retina homeostasis				response to oxidative stress					cytoskeleton			extracellular space	nucleus	plasma membrane		nucleus		keratin filament	plasma membrane				carbohydrate binding					receptor activity	receptor activity		structural molecule activity
Ceruloplasmin OS=Homo sapiens GN=CP PE=1 SV=1	CERU_HUMAN	122 kDa	Homo sapiens		cellular iron ion homeostasis		cellular iron ion homeostasis		copper ion transport			copper ion transport												lysosomal membrane				extracellular space	lysosomal membrane	lysosomal membrane			lysosomal membrane	lysosomal membrane					copper ion binding	ferroxidase activity				ferroxidase activity
Plasma protease C1 inhibitor OS=Homo sapiens GN=SERPING1 PE=1 SV=2	IC1_HUMAN	55 kDa	Homo sapiens		blood coagulation, intrinsic pathway		platelet degranulation	aging	platelet degranulation		complement activation, classical pathway	platelet degranulation		complement activation, classical pathway		blood coagulation, intrinsic pathway				blood coagulation, intrinsic pathway				platelet alpha granule lumen				extracellular region	platelet alpha granule lumen					platelet alpha granule lumen									serine-type endopeptidase inhibitor activity	serine-type endopeptidase inhibitor activity
Protein AMBP OS=Homo sapiens GN=AMBP PE=1 SV=1	AMBP_HUMAN	39 kDa	Homo sapiens	cell adhesion	negative regulation of JNK cascade		protein-chromophore linkage		receptor-mediated endocytosis			receptor-mediated endocytosis		protein catabolic process	female pregnancy			female pregnancy	female pregnancy			viral reproduction						extracellular region	intracellular membrane-bounded organelle	plasma membrane					plasma membrane			calcium channel inhibitor activity	calcium oxalate binding				serine-type endopeptidase inhibitor activity	serine-type endopeptidase inhibitor activity
Leucine-rich alpha-2-glycoprotein OS=Homo sapiens GN=LRG1 PE=1 SV=2	A2GL_HUMAN	38 kDa	Homo sapiens		positive regulation of angiogenesis		brown fat cell differentiation	brown fat cell differentiation																				extracellular space		membrane
Keratin, type I cytoskeletal 10 OS=Homo sapiens GN=KRT10 PE=1 SV=6	K1C10_HUMAN	59 kDa	Homo sapiens				keratinocyte differentiation	keratinocyte differentiation																cytoplasm	intermediate filament			extracellular space	nucleus	membrane		nucleus		intermediate filament										structural constituent of epidermis			structural constituent of epidermis
Alpha-1-acid glycoprotein 2 OS=Homo sapiens GN=ORM2 PE=1 SV=2	A1AG2_HUMAN	24 kDa	Homo sapiens		regulation of immune system process		platelet degranulation		platelet degranulation			platelet degranulation								acute-phase response				platelet alpha granule lumen				extracellular space	platelet alpha granule lumen					platelet alpha granule lumen
Attractin OS=Homo sapiens GN=ATRN PE=1 SV=2	ATRN_HUMAN	159 kDa	Homo sapiens		regulation of multicellular organism growth		myelination	myelination								myelination	pigmentation			response to oxidative stress				cytoplasm				extracellular space		plasma membrane					plasma membrane				carbohydrate binding					receptor activity	receptor activity
Alpha-1-antitrypsin OS=Homo sapiens GN=SERPINA1 PE=1 SV=3	A1AT_HUMAN	47 kDa	Homo sapiens		blood coagulation		COPII coating of Golgi vesicle		COPII coating of Golgi vesicle			ER to Golgi vesicle-mediated transport				blood coagulation				blood coagulation			Golgi apparatus	endoplasmic reticulum		endoplasmic reticulum		extracellular region	ER to Golgi transport vesicle	Golgi membrane			ER-Golgi intermediate compartment membrane	ER to Golgi transport vesicle					glycoprotein binding				serine-type endopeptidase inhibitor activity	serine-type endopeptidase inhibitor activity
Alpha-1-antichymotrypsin OS=Homo sapiens GN=SERPINA3 PE=1 SV=2	AACT_HUMAN	48 kDa	Homo sapiens		maintenance of gastrointestinal epithelium		platelet degranulation		platelet degranulation			platelet degranulation				maintenance of gastrointestinal epithelium				inflammatory response				platelet alpha granule lumen				extracellular region	nucleus			nucleus		platelet alpha granule lumen					DNA binding				serine-type endopeptidase inhibitor activity	serine-type endopeptidase inhibitor activity
Keratin, type I cytoskeletal 9 OS=Homo sapiens GN=KRT9 PE=1 SV=3	K1C9_HUMAN	62 kDa	Homo sapiens				intermediate filament organization	skin development								skin development		spermatogenesis	spermatogenesis						intermediate filament			extracellular space	nucleus	membrane		nucleus		intermediate filament										structural constituent of cytoskeleton			structural constituent of cytoskeleton
Complement C1r subcomponent-like protein OS=Homo sapiens GN=C1RL PE=1 SV=2	C1RL_HUMAN	53 kDa	Homo sapiens		complement activation, classical pathway		complement activation, classical pathway				innate immune response			complement activation, classical pathway						innate immune response								extracellular space												serine-type endopeptidase activity				serine-type endopeptidase activity
Vitamin D-binding protein OS=Homo sapiens GN=GC PE=1 SV=1	VTDB_HUMAN	53 kDa	Homo sapiens				vitamin D metabolic process		vitamin transport			vitamin transport		vitamin D metabolic process										lysosomal lumen				extracellular space	lysosomal lumen					lysosomal lumen					actin binding					vitamin transporter activity					vitamin transporter activity
Fibrinogen alpha chain OS=Homo sapiens GN=FGA PE=1 SV=2	FIBA_HUMAN	95 kDa	Homo sapiens	cell-matrix adhesion	blood coagulation		cell-matrix adhesion		platelet degranulation		innate immune response	platelet degranulation		cellular protein metabolic process	induction of bacterial agglutination	blood coagulation				induction of bacterial agglutination				cell cortex				extracellular region	platelet alpha granule lumen	external side of plasma membrane				platelet alpha granule lumen	external side of plasma membrane				metal ion binding					metal ion binding			structural molecule activity
Prostaglandin-H2 D-isomerase OS=Homo sapiens GN=PTGDS PE=1 SV=1	PTGDS_HUMAN	21 kDa	Homo sapiens		regulation of circadian sleep/wake cycle, sleep		prostaglandin biosynthetic process		transport			transport		prostaglandin biosynthetic process		regulation of circadian sleep/wake cycle, sleep				response to glucocorticoid stimulus	regulation of circadian sleep/wake cycle, sleep		Golgi apparatus	endoplasmic reticulum membrane		rough endoplasmic reticulum		extracellular region	nuclear membrane	endoplasmic reticulum membrane		nuclear membrane	nuclear membrane	nuclear membrane					fatty acid binding	prostaglandin-D synthase activity				transporter activity					transporter activity
Keratin, type II cytoskeletal 2 epidermal OS=Homo sapiens GN=KRT2 PE=1 SV=2	K22E_HUMAN	65 kDa	Homo sapiens				keratinocyte activation	epidermis development				keratinocyte migration	keratinocyte migration			keratinization							Golgi apparatus	Golgi apparatus	intermediate filament cytoskeleton			extracellular space	intermediate filament cytoskeleton	membrane		nucleus		intermediate filament										structural constituent of cytoskeleton			structural constituent of cytoskeleton
Ig lambda-2 chain C regions OS=Homo sapiens GN=IGLC2 PE=1 SV=1	LAC2_HUMAN	11 kDa	Homo sapiens		B cell receptor signaling pathway		phagocytosis, recognition		receptor-mediated endocytosis		complement activation, classical pathway	receptor-mediated endocytosis		complement activation, classical pathway	defense response to bacterium					complement activation								extracellular region		external side of plasma membrane					external side of plasma membrane				antigen binding	serine-type endopeptidase activity				immunoglobulin receptor binding
Apolipoprotein D OS=Homo sapiens GN=APOD PE=1 SV=1	APOD_HUMAN	21 kDa	Homo sapiens		negative regulation of platelet-derived growth factor receptor signaling pathway		axon regeneration in the peripheral nervous system	axon regeneration in the peripheral nervous system		tissue regeneration				lipid metabolic process		tissue regeneration				response to reactive oxygen species				cytosolic ribosome		endoplasmic reticulum		extracellular region	endoplasmic reticulum							cytosolic ribosome			cholesterol binding					lipid transporter activity					lipid transporter activity
Dentin sialophosphoprotein OS=Homo sapiens GN=DSPP PE=1 SV=2	DSPP_HUMAN	131 kDa	Homo sapiens				extracellular matrix organization	ossification								multicellular organismal development								cytoplasm				proteinaceous extracellular matrix											calcium ion binding					collagen binding			extracellular matrix structural constituent
Ig heavy chain V-III region GA OS=Homo sapiens PE=1 SV=1	sp|P01769|HV308_HUMAN-DECOY	?	unknown
Ig heavy chain V-III region GA OS=Homo sapiens PE=1 SV=1	HV308_HUMAN	13 kDa	unknown
Angiotensinogen OS=Homo sapiens GN=AGT PE=1 SV=1	ANGT_HUMAN	53 kDa	Homo sapiens		activation of phospholipase C activity		angiotensin maturation	aging	cytokine secretion			cytokine secretion		angiotensin maturation	female pregnancy	kidney development		female pregnancy	female pregnancy	angiotensin-mediated drinking behavior				cytoplasm				extracellular space										sodium channel regulator activity	hormone activity				serine-type endopeptidase inhibitor activity	receptor agonist activity	receptor agonist activity
Retinol-binding protein 4 OS=Homo sapiens GN=RBP4 PE=1 SV=3	RET4_HUMAN	23 kDa	Homo sapiens		negative regulation of cardiac muscle cell proliferation		retinol metabolic process	heart trabecula formation	retinol transport			retinol transport		gluconeogenesis		maintenance of gastrointestinal epithelium		uterus development	uterus development	response to retinoic acid				cytosol				extracellular region											retinol binding					retinal binding					retinol transporter activity
Solute carrier family 12 member 3 OS=Homo sapiens GN=SLC12A3 PE=1 SV=3	sp|P55017|S12A3_HUMAN-DECOY	?	unknown
Ig kappa chain V-II region TEW OS=Homo sapiens PE=1 SV=1	sp|P01617|KV204_HUMAN-DECOY	?	unknown
Attractin OS=Homo sapiens GN=ATRN PE=1 SV=2	sp|O75882|ATRN_HUMAN-DECOY	?	unknown
Keratin-associated protein 5-1 OS=Homo sapiens GN=KRTAP5-1 PE=2 SV=1	KRA51_HUMAN	24 kDa	Homo sapiens																						keratin filament				keratin filament					keratin filament
Ig kappa chain C region OS=Homo sapiens GN=IGKC PE=1 SV=1	IGKC_HUMAN	12 kDa	Homo sapiens		retina homeostasis		phagocytosis, recognition		receptor-mediated endocytosis		immune response	receptor-mediated endocytosis		complement activation, classical pathway	defense response to bacterium	retina homeostasis				complement activation								extracellular region		external side of plasma membrane					external side of plasma membrane				antigen binding	serine-type endopeptidase activity				immunoglobulin receptor binding
Phosphatidylcholine-sterol acyltransferase OS=Homo sapiens GN=LCAT PE=1 SV=1	LCAT_HUMAN	50 kDa	Homo sapiens		cholesterol homeostasis		lipoprotein metabolic process		reverse cholesterol transport			reverse cholesterol transport		cholesterol metabolic process														extracellular region											apolipoprotein A-I binding	phosphatidylcholine-sterol O-acyltransferase activity				phosphatidylcholine-sterol O-acyltransferase activity
Keratin-associated protein 5-1 OS=Homo sapiens GN=KRTAP5-1 PE=2 SV=1	sp|Q6L8H4|KRA51_HUMAN-DECOY	?	unknown
Dentin sialophosphoprotein OS=Homo sapiens GN=DSPP PE=1 SV=2	sp|Q9NZW4|DSPP_HUMAN-DECOY	?	unknown
Osteopontin OS=Homo sapiens GN=SPP1 PE=1 SV=1	OSTP_HUMAN	35 kDa	Homo sapiens	cell adhesion	negative regulation of collateral sprouting of intact axon in response to injury		cell adhesion	negative regulation of collateral sprouting of intact axon in response to injury							embryo implantation	osteoblast differentiation		embryo implantation	embryo implantation	inflammatory response				perinuclear region of cytoplasm				extracellular region											extracellular matrix binding					extracellular matrix binding
Mucin-19 OS=Homo sapiens GN=MUC19 PE=1 SV=3	MUC19_HUMAN	805 kDa	Homo sapiens				O-glycan processing							O-glycan processing									Golgi lumen	Golgi lumen				extracellular vesicular exosome	Golgi lumen					Golgi lumen
Ig heavy chain V-III region CAM OS=Homo sapiens PE=1 SV=1	HV307_HUMAN	14 kDa	Homo sapiens		complement activation		receptor-mediated endocytosis		receptor-mediated endocytosis		complement activation	receptor-mediated endocytosis		complement activation						complement activation								extracellular vesicular exosome		plasma membrane					plasma membrane				antigen binding	serine-type endopeptidase activity				antigen binding
Ig heavy chain V-III region CAM OS=Homo sapiens PE=1 SV=1	sp|P01768|HV307_HUMAN-DECOY	?	unknown
Carboxypeptidase N subunit 2 OS=Homo sapiens GN=CPN2 PE=1 SV=3	CPN2_HUMAN	61 kDa	Homo sapiens		protein stabilization		protein stabilization							protein stabilization														extracellular vesicular exosome															enzyme regulator activity	enzyme regulator activity
Ig kappa chain V-II region MIL OS=Homo sapiens PE=1 SV=1	sp|P01616|KV203_HUMAN-DECOY	?	unknown
Ubiquitin carboxyl-terminal hydrolase 34 OS=Homo sapiens GN=USP34 PE=1 SV=2	sp|Q70CQ2|UBP34_HUMAN-DECOY	?	unknown
Ig heavy chain V-III region HIL OS=Homo sapiens PE=1 SV=1	sp|P01771|HV310_HUMAN-DECOY	?	unknown
Synaptotagmin-17 OS=Homo sapiens GN=SYT17 PE=1 SV=1	SYT17_HUMAN	54 kDa	Homo sapiens		regulation of calcium ion-dependent exocytosis		calcium ion-dependent exocytosis of neurotransmitter		calcium ion-dependent exocytosis of neurotransmitter			calcium ion-dependent exocytosis of neurotransmitter				calcium ion-dependent exocytosis of neurotransmitter							trans-Golgi network	trans-Golgi network					trans-Golgi network	plasma membrane				trans-Golgi network	plasma membrane				calcium ion binding					syntaxin binding
Beta-2-microglobulin OS=Homo sapiens GN=B2M PE=1 SV=1	B2MG_HUMAN	14 kDa	Homo sapiens		iron ion homeostasis		T cell differentiation in the thymus	T cell differentiation in the thymus			T cell differentiation in the thymus			cellular protein metabolic process	antibacterial humoral response	T cell differentiation in the thymus				response to drug			Golgi membrane	cytoplasm			early endosome membrane	extracellular space	ER to Golgi transport vesicle membrane	MHC class I protein complex			ER to Golgi transport vesicle membrane	Golgi membrane	MHC class I protein complex				glycoprotein binding					glycoprotein binding
Ig heavy chain V-III region HIL OS=Homo sapiens PE=1 SV=1	HV310_HUMAN	14 kDa	unknown
Ig heavy chain V-III region BUR OS=Homo sapiens PE=1 SV=1	HV312_HUMAN	13 kDa	unknown
Ig heavy chain V-III region BUT OS=Homo sapiens PE=1 SV=1	HV306_HUMAN	12 kDa	unknown
Peptidase inhibitor 16 OS=Homo sapiens GN=PI16 PE=1 SV=1	PI16_HUMAN	49 kDa	Homo sapiens																									extracellular vesicular exosome															protease inhibitor activity	protease inhibitor activity
Ig heavy chain V-III region BUT OS=Homo sapiens PE=1 SV=1	sp|P01767|HV306_HUMAN-DECOY	?	unknown
Ig kappa chain V-II region TEW OS=Homo sapiens PE=1 SV=1	KV204_HUMAN	12 kDa	unknown
Apolipoprotein C-III OS=Homo sapiens GN=APOC3 PE=1 SV=1	APOC3_HUMAN	11 kDa	Homo sapiens		negative regulation of lipoprotein lipase activity		very-low-density lipoprotein particle assembly		reverse cholesterol transport			reverse cholesterol transport		triacylglycerol catabolic process										early endosome			early endosome	extracellular region	early endosome										cholesterol binding				enzyme regulator activity	enzyme regulator activity
Keratin-associated protein 5-2 OS=Homo sapiens GN=KRTAP5-2 PE=2 SV=1	sp|Q701N4|KRA52_HUMAN-DECOY	?	unknown
Keratin-associated protein 5-9 OS=Homo sapiens GN=KRTAP5-9 PE=1 SV=1	sp|P26371|KRA59_HUMAN-DECOY	?	unknown
Fetuin-B OS=Homo sapiens GN=FETUB PE=1 SV=2	FETUB_HUMAN	42 kDa	Homo sapiens				binding of sperm to zona pellucida											single fertilization	single fertilization									extracellular space															metalloendopeptidase inhibitor activity	metalloendopeptidase inhibitor activity
Ig heavy chain V-III region BUR OS=Homo sapiens PE=1 SV=1	sp|P01773|HV312_HUMAN-DECOY	?	unknown
Keratin-associated protein 9-1 OS=Homo sapiens GN=KRTAP9-1 PE=3 SV=1	KRA91_HUMAN	26 kDa	Homo sapiens																						keratin filament				keratin filament					keratin filament
Ephrin type-A receptor 4 OS=Homo sapiens GN=EPHA4 PE=1 SV=1	EPHA4_HUMAN	110 kDa	Homo sapiens	cell adhesion	regulation of GTPase activity		peptidyl-tyrosine phosphorylation	corticospinal tract morphogenesis				glial cell migration	glial cell migration	protein amino acid autophosphorylation		adult walking behavior				adult walking behavior			Golgi apparatus	cytoplasm	postsynaptic density	endoplasmic reticulum	early endosome membrane		early endosome membrane	plasma membrane	mitochondrial outer membrane		mitochondrial outer membrane	early endosome membrane	plasma membrane				ATP binding	transmembrane-ephrin receptor activity				transmembrane-ephrin receptor activity	transmembrane-ephrin receptor activity
Keratin-associated protein 5-9 OS=Homo sapiens GN=KRTAP5-9 PE=1 SV=1	KRA59_HUMAN	16 kDa	Homo sapiens					epidermis development								epidermis development									keratin filament				keratin filament					keratin filament
Lysosomal-trafficking regulator OS=Homo sapiens GN=LYST PE=1 SV=3	sp|Q99698|LYST_HUMAN-DECOY	?	unknown
Haptoglobin-related protein OS=Homo sapiens GN=HPR PE=2 SV=2	HPTR_HUMAN	39 kDa	Homo sapiens				receptor-mediated endocytosis		receptor-mediated endocytosis			receptor-mediated endocytosis																extracellular vesicular exosome											hemoglobin binding					hemoglobin binding
Low-density lipoprotein receptor-related protein 2 OS=Homo sapiens GN=LRP2 PE=1 SV=3	LRP2_HUMAN	522 kDa	Homo sapiens				cell proliferation	forebrain development	endocytosis			endocytosis		vitamin D metabolic process		forebrain development							Golgi apparatus	Golgi apparatus		endoplasmic reticulum	endosome	extracellular vesicular exosome	endocytic vesicle	plasma membrane			lysosomal membrane	lysosomal membrane	plasma membrane				calcium ion binding					low-density lipoprotein receptor activity	low-density lipoprotein receptor activity				lipoprotein transporter activity
Keratin, type I cytoskeletal 9 OS=Homo sapiens GN=KRT9 PE=1 SV=3	sp|P35527|K1C9_HUMAN-DECOY	?	unknown
Keratin-associated protein 5-8 OS=Homo sapiens GN=KRTAP5-8 PE=2 SV=2	KRA58_HUMAN	18 kDa	Homo sapiens																						keratin filament				keratin filament					keratin filament										structural constituent of epidermis			structural constituent of epidermis
Prolow-density lipoprotein receptor-related protein 1 OS=Homo sapiens GN=LRP1 PE=1 SV=2	LRP1_HUMAN	505 kDa	Homo sapiens		regulation of phospholipase A2 activity		activation of protein kinase C activity	cerebral cortex development	lipoprotein transport			lipoprotein transport		retinoid metabolic process		cerebral cortex development								cytoplasm			endosome		lysosomal membrane	plasma membrane		nucleolus	lysosomal membrane	nucleolus	plasma membrane				calcium ion binding					receptor activity	low-density lipoprotein receptor activity				lipoprotein transporter activity
Prolow-density lipoprotein receptor-related protein 1 OS=Homo sapiens GN=LRP1 PE=1 SV=2	sp|Q07954|LRP1_HUMAN-DECOY	?	unknown
Low-density lipoprotein receptor-related protein 1B OS=Homo sapiens GN=LRP1B PE=1 SV=2	LRP1B_HUMAN	515 kDa	Homo sapiens				receptor-mediated endocytosis		protein transport			protein transport																		integral to membrane									calcium ion binding					calcium ion binding
Inter-alpha-trypsin inhibitor heavy chain H4 OS=Homo sapiens GN=ITIH4 PE=1 SV=4	ITIH4_HUMAN	103 kDa	Homo sapiens				platelet degranulation		platelet degranulation			platelet degranulation		hyaluronan metabolic process						response to cytokine stimulus				platelet dense granule lumen				extracellular vesicular exosome	platelet dense granule lumen	plasma membrane				platelet dense granule lumen	plasma membrane								endopeptidase inhibitor activity	endopeptidase inhibitor activity
Antithrombin-III OS=Homo sapiens GN=SERPINC1 PE=1 SV=1	ANT3_HUMAN	53 kDa	Homo sapiens		blood coagulation						acute inflammatory response to antigenic stimulus					blood coagulation		lactation	lactation	response to nutrient								extracellular region		plasma membrane					plasma membrane				protease binding				serine-type endopeptidase inhibitor activity	serine-type endopeptidase inhibitor activity
Ig kappa chain V-II region MIL OS=Homo sapiens PE=1 SV=1	KV203_HUMAN	12 kDa	unknown
Keratin-associated protein 5-11 OS=Homo sapiens GN=KRTAP5-11 PE=2 SV=1	sp|Q6L8G4|KR511_HUMAN-DECOY	?	unknown
Ig kappa chain V-I region OU OS=Homo sapiens PE=1 SV=1	sp|P01606|KV114_HUMAN-DECOY	?	unknown
Ig heavy chain V-III region WEA OS=Homo sapiens PE=1 SV=1	sp|P01763|HV302_HUMAN-DECOY	?	unknown
Bromodomain adjacent to zinc finger domain protein 2B OS=Homo sapiens GN=BAZ2B PE=1 SV=3	BAZ2B_HUMAN	240 kDa	Homo sapiens		regulation of transcription, DNA-dependent		transcription, DNA-dependent							transcription, DNA-dependent															nucleus			nucleus							DNA binding					zinc ion binding
Obscurin OS=Homo sapiens GN=OBSCN PE=1 SV=3	sp|Q5VST9|OBSCN_HUMAN-DECOY	?	unknown
Ig heavy chain V-III region GAL OS=Homo sapiens PE=1 SV=1	sp|P01781|HV320_HUMAN-DECOY	?	unknown
Ig kappa chain V-II region FR OS=Homo sapiens PE=1 SV=1	KV202_HUMAN	13 kDa	unknown
Ig alpha-1 chain C region OS=Homo sapiens GN=IGHA1 PE=1 SV=2	IGHA1_HUMAN	38 kDa	Homo sapiens		retina homeostasis		phagocytosis, recognition		receptor-mediated endocytosis		immune response	receptor-mediated endocytosis		complement activation, classical pathway	antibacterial humoral response	retina homeostasis				immune response								extracellular region		external side of plasma membrane					external side of plasma membrane				antigen binding					antigen binding
Filaggrin-2 OS=Homo sapiens GN=FLG2 PE=1 SV=1	FILA2_HUMAN	248 kDa	Homo sapiens																					cytoplasm				extracellular vesicular exosome	nucleus			nucleus							calcium ion binding					calcium ion binding			structural molecule activity
Treacle protein OS=Homo sapiens GN=TCOF1 PE=1 SV=3	TCOF_HUMAN	152 kDa	Homo sapiens					skeletal development								skeletal development								cytoplasm					nucleolus			nucleolus		nucleolus										transporter activity					transporter activity
Ig heavy chain V-III region TIL OS=Homo sapiens PE=1 SV=1	HV304_HUMAN	12 kDa	unknown
Proprotein convertase subtilisin/kexin type 5 OS=Homo sapiens GN=PCSK5 PE=1 SV=4	sp|Q92824|PCSK5_HUMAN-DECOY	?	unknown
Filaggrin OS=Homo sapiens GN=FLG PE=1 SV=3	FILA_HUMAN	435 kDa	Homo sapiens				keratinocyte differentiation	keratinocyte differentiation								multicellular organismal development									intermediate filament				intracellular membrane-bounded organelle			nucleus		intermediate filament					calcium ion binding					calcium ion binding			structural molecule activity
Cysteine-rich secretory protein 3 OS=Homo sapiens GN=CRISP3 PE=1 SV=1	CRIS3_HUMAN	28 kDa	Homo sapiens								innate immune response									innate immune response				specific granule				proteinaceous extracellular matrix	specific granule
Ig lambda chain V-IV region MOL OS=Homo sapiens PE=1 SV=1	sp|P06889|LV405_HUMAN-DECOY	?	unknown
Keratin-associated protein 5-5 OS=Homo sapiens GN=KRTAP5-5 PE=2 SV=2	sp|Q701N2|KRA55_HUMAN-DECOY	?	unknown
Cadherin-1 OS=Homo sapiens GN=CDH1 PE=1 SV=3	CADH1_HUMAN	97 kDa	Homo sapiens	cell-cell adhesion	positive regulation of transcription, DNA-dependent		cell-cell adhesion	neurite development								synaptogenesis				response to toxin			trans-Golgi network	cytoplasm	actin cytoskeleton		endosome	extracellular region	endosome	plasma membrane				trans-Golgi network	plasma membrane				calcium ion binding					glycoprotein binding
Phosphatidylethanolamine-binding protein 1 OS=Homo sapiens GN=PEBP1 PE=1 SV=3	PEBP1_HUMAN	21 kDa	Homo sapiens		MAPKKK cascade		MAPKKK cascade																	cytosol				extracellular vesicular exosome	nucleus			nucleus							ATP binding				serine-type endopeptidase inhibitor activity	serine-type endopeptidase inhibitor activity
Ig heavy chain V-III region WEA OS=Homo sapiens PE=1 SV=1	HV302_HUMAN	12 kDa	unknown
Complement C4-B OS=Homo sapiens GN=C4B PE=1 SV=2	CO4B_HUMAN	193 kDa	Homo sapiens		complement activation, classical pathway		opsonization		opsonization		complement activation	opsonization		complement activation, classical pathway	detection of molecule of bacterial origin					inflammatory response								extracellular region		plasma membrane					plasma membrane				carbohydrate binding	serine-type endopeptidase activity			endopeptidase inhibitor activity	endopeptidase inhibitor activity
Ig heavy chain V-III region LAY OS=Homo sapiens PE=1 SV=1	HV314_HUMAN	13 kDa	unknown
Keratin-associated protein 5-5 OS=Homo sapiens GN=KRTAP5-5 PE=2 SV=2	KRA55_HUMAN	21 kDa	Homo sapiens																						keratin filament				keratin filament					keratin filament
Late cornified envelope protein 1B OS=Homo sapiens GN=LCE1B PE=1 SV=1	LCE1B_HUMAN (+1)	12 kDa	Homo sapiens				peptide cross-linking	keratinization						peptide cross-linking		keratinization								cytoplasm	cornified envelope				cornified envelope															structural molecule activity			structural molecule activity
Keratin-associated protein 5-3 OS=Homo sapiens GN=KRTAP5-3 PE=2 SV=1	KRA53_HUMAN	22 kDa	Homo sapiens																						keratin filament				keratin filament					keratin filament
Zinc finger protein castor homolog 1 OS=Homo sapiens GN=CASZ1 PE=1 SV=4	sp|Q86V15|CASZ1_HUMAN-DECOY	?	unknown
Integrator complex subunit 12 OS=Homo sapiens GN=INTS12 PE=1 SV=1	INT12_HUMAN	49 kDa	Homo sapiens				snRNA transcription from RNA polymerase II promoter							snRNA transcription from RNA polymerase II promoter															nucleoplasm			nucleoplasm		nucleoplasm					zinc ion binding					zinc ion binding
Lumican OS=Homo sapiens GN=LUM PE=1 SV=2	LUM_HUMAN	38 kDa	Homo sapiens		positive regulation of transforming growth factor-beta1 production		extracellular matrix organization	cartilage development						keratan sulfate biosynthetic process		cartilage development				response to organic cyclic substance			Golgi lumen	lysosomal lumen				extracellular region	Golgi lumen					Golgi lumen					collagen binding					collagen binding			extracellular matrix structural constituent
Ig lambda chain V-IV region MOL OS=Homo sapiens PE=1 SV=1	LV405_HUMAN	11 kDa	unknown
Complement C3 OS=Homo sapiens GN=C3 PE=1 SV=2	CO3_HUMAN	187 kDa	Homo sapiens		signal transduction		complement activation				immune response			fatty acid metabolic process						immune response								extracellular region		plasma membrane					plasma membrane				C5L2 anaphylatoxin chemotactic receptor binding	serine-type endopeptidase activity			endopeptidase inhibitor activity	endopeptidase inhibitor activity
MAP kinase-activating death domain protein OS=Homo sapiens GN=MADD PE=1 SV=2	MADD_HUMAN	183 kDa	Homo sapiens		regulation of tumor necrosis factor-mediated signaling pathway		cell surface receptor linked signal transduction							activation of MAPK activity										cytosol						plasma membrane					plasma membrane				death receptor binding				protein kinase activator activity	death receptor binding
Neurogenic locus notch homolog protein 1 OS=Homo sapiens GN=NOTCH1 PE=1 SV=4	sp|P46531|NOTC1_HUMAN-DECOY	?	unknown
Retrotransposon gag domain-containing protein 1 OS=Homo sapiens GN=RGAG1 PE=1 SV=1	sp|Q8NET4|RGAG1_HUMAN-DECOY	?	unknown
Keratin-associated protein 4-6 OS=Homo sapiens GN=KRTAP4-6 PE=2 SV=4	sp|Q9BYQ5|KRA46_HUMAN-DECOY	?	unknown
Mucin-5B OS=Homo sapiens GN=MUC5B PE=1 SV=3	MUC5B_HUMAN	596 kDa	Homo sapiens		regulation of macrophage activation		O-glycan processing							O-glycan processing	defense response to bacterium					defense response to bacterium			Golgi lumen	Golgi lumen				extracellular space	Golgi lumen					Golgi lumen
Calmodulin OS=Homo sapiens GN=CALM1 PE=1 SV=2	CALM_HUMAN	17 kDa	Homo sapiens		regulation of heart rate		platelet degranulation	substantia nigra development	platelet degranulation			platelet degranulation		inositol phosphate metabolic process		muscle contraction				detection of calcium ion				centrosome	centrosome			extracellular vesicular exosome	centrosome	plasma membrane		nucleus		nucleoplasm	plasma membrane				calcium ion binding	inositol trisphosphate 3-kinase activity			Ras guanyl-nucleotide exchange factor activity	inositol trisphosphate 3-kinase activity					ligand-gated ion channel activity
Alpha-2-antiplasmin OS=Homo sapiens GN=SERPINF2 PE=1 SV=3	A2AP_HUMAN	55 kDa	Homo sapiens		regulation of blood vessel size by renin-angiotensin		collagen fibril organization	blood vessel morphogenesis	platelet degranulation			platelet degranulation				regulation of blood vessel size by renin-angiotensin				acute-phase response				platelet alpha granule lumen				extracellular region	platelet alpha granule lumen					platelet alpha granule lumen					protease binding				serine-type endopeptidase inhibitor activity	serine-type endopeptidase inhibitor activity
Breast cancer metastasis-suppressor 1-like protein OS=Homo sapiens GN=BRMS1L PE=1 SV=2	sp|Q5PSV4|BRM1L_HUMAN-DECOY	?	unknown
Thyroxine-binding globulin OS=Homo sapiens GN=SERPINA7 PE=1 SV=2	THBG_HUMAN	46 kDa	Homo sapiens																									extracellular region															serine-type endopeptidase inhibitor activity	serine-type endopeptidase inhibitor activity
Hemicentin-1 OS=Homo sapiens GN=HMCN1 PE=1 SV=2	sp|Q96RW7|HMCN1_HUMAN-DECOY	?	unknown
Protein SON OS=Homo sapiens GN=SON PE=1 SV=4	SON_HUMAN	264 kDa	Homo sapiens		regulation of cell cycle		microtubule cytoskeleton organization							mRNA processing															nucleoplasm			nucleoplasm		nucleoplasm					nucleic acid binding					nucleic acid binding
Bromodomain adjacent to zinc finger domain protein 2B OS=Homo sapiens GN=BAZ2B PE=1 SV=3	sp|Q9UIF8|BAZ2B_HUMAN-DECOY	?	unknown
AP-3 complex subunit beta-1 OS=Homo sapiens GN=AP3B1 PE=1 SV=3	AP3B1_HUMAN	121 kDa	Homo sapiens		blood coagulation		melanosome organization		intracellular protein transport		antigen processing and presentation, exogenous lipid antigen via MHC class Ib	intracellular protein transport				blood coagulation	melanosome organization			blood coagulation			Golgi apparatus	AP-3 adaptor complex					Golgi apparatus	clathrin adaptor complex			lysosomal membrane	lysosomal membrane					protein phosphatase binding					protein phosphatase binding
Taste receptor type 1 member 1 OS=Homo sapiens GN=TAS1R1 PE=2 SV=1	TS1R1_HUMAN	93 kDa	Homo sapiens													sensory perception of umami taste														integral to membrane					plasma membrane				protein heterodimerization activity					protein heterodimerization activity	taste receptor activity
Pantetheinase OS=Homo sapiens GN=VNN1 PE=1 SV=2	VNN1_HUMAN	57 kDa	Homo sapiens	cell-cell adhesion	positive regulation of T cell differentiation in the thymus		cell motion	central nervous system development			innate immune response	cell motion		biotin metabolic process		central nervous system development				response to oxidative stress								extracellular vesicular exosome		plasma membrane					plasma membrane					pantetheine hydrolase activity				pantetheine hydrolase activity
Keratin-associated protein 4-2 OS=Homo sapiens GN=KRTAP4-2 PE=1 SV=2	sp|Q9BYR5|KRA42_HUMAN-DECOY	?	unknown
Transient receptor potential cation channel subfamily M member 3 OS=Homo sapiens GN=TRPM3 PE=2 SV=4	TRPM3_HUMAN	198 kDa	Homo sapiens				protein tetramerization		cation transport			cation transport				sensory perception of temperature stimulus				detection of temperature stimulus										plasma membrane					plasma membrane									calcium activated cation channel activity					calcium activated cation channel activity
Bromodomain-containing protein 4 OS=Homo sapiens GN=BRD4 PE=1 SV=2	sp|O60885|BRD4_HUMAN-DECOY	?	unknown
Receptor-type tyrosine-protein phosphatase O OS=Homo sapiens GN=PTPRO PE=1 SV=2	PTPRO_HUMAN	138 kDa	Homo sapiens		negative regulation of glomerular filtration		cell morphogenesis	glomerulus development			monocyte chemotaxis	axon guidance	monocyte chemotaxis	protein amino acid dephosphorylation		regulation of glomerular filtration				monocyte chemotaxis								extracellular vesicular exosome		plasma membrane					plasma membrane				Wnt-protein binding	protein tyrosine phosphatase activity				transmembrane receptor protein tyrosine phosphatase activity	transmembrane receptor protein tyrosine phosphatase activity
Biotinidase OS=Homo sapiens GN=BTD PE=1 SV=2	BTD_HUMAN	61 kDa	Homo sapiens				biotin metabolic process	central nervous system development						biotin metabolic process		central nervous system development								mitochondrial matrix				extracellular space	mitochondrial matrix		mitochondrial matrix			mitochondrial matrix						hydrolase activity, acting on carbon-nitrogen (but not peptide) bonds				hydrolase activity, acting on carbon-nitrogen (but not peptide) bonds
Phosphoacetylglucosamine mutase OS=Homo sapiens GN=PGM3 PE=1 SV=1	sp|O95394|AGM1_HUMAN-DECOY	?	unknown
Keratin-associated protein 10-1 OS=Homo sapiens GN=KRTAP10-1 PE=2 SV=2	sp|P60331|KR101_HUMAN-DECOY	?	unknown
Hemoglobin subunit delta OS=Homo sapiens GN=HBD PE=1 SV=2	HBD_HUMAN	16 kDa	Homo sapiens		blood coagulation											blood coagulation				blood coagulation				hemoglobin complex															iron ion binding					oxygen transporter activity					oxygen transporter activity
Syntaxin-16 OS=Homo sapiens GN=STX16 PE=1 SV=3	STX16_HUMAN	37 kDa	Homo sapiens				vesicle docking		intracellular protein transport			intracellular protein transport											Golgi apparatus	cytoplasm					intracellular membrane-bounded organelle	focal adhesion			Golgi membrane	Golgi membrane	focal adhesion				syntaxin binding					syntaxin binding
Tenascin-X OS=Homo sapiens GN=TNXB PE=1 SV=4	TENX_HUMAN	458 kDa	Homo sapiens	cell adhesion			cell adhesion							collagen metabolic process		collagen metabolic process												proteinaceous extracellular matrix											integrin binding					heparin binding
Late cornified envelope protein 1A OS=Homo sapiens GN=LCE1A PE=2 SV=1	sp|Q5T7P2|LCE1A_HUMAN-DECOY	?	unknown
Uncharacterized protein KIAA0232 OS=Homo sapiens GN=KIAA0232 PE=1 SV=5	K0232_HUMAN	155 kDa	Homo sapiens																																				ATP binding					ATP binding
PHD finger protein 14 OS=Homo sapiens GN=PHF14 PE=1 SV=2	PHF14_HUMAN	100 kDa	Homo sapiens		negative regulation of transcription from RNA polymerase II promoter			alveolus development								alveolus development													nucleus			nucleus							zinc ion binding					zinc ion binding
Sodium bicarbonate cotransporter 3 OS=Homo sapiens GN=SLC4A7 PE=1 SV=2	sp|Q9Y6M7|S4A7_HUMAN-DECOY	?	unknown
Apolipoprotein A-I OS=Homo sapiens GN=APOA1 PE=1 SV=1	APOA1_HUMAN	31 kDa	Homo sapiens		positive regulation of lipoprotein lipase activity		transmembrane transport	adrenal gland development	platelet degranulation	neurite regeneration		platelet degranulation	negative chemotaxis	retinoid metabolic process		neurite regeneration				response to nutrient				early endosome			early endosome	extracellular region	cytoplasmic vesicle	plasma membrane		nucleus		secretory granule lumen	plasma membrane				enzyme binding			chemorepellent activity	lipase inhibitor activity	phospholipid transporter activity					phospholipid transporter activity
Metallothionein-3 OS=Homo sapiens GN=MT3 PE=1 SV=1	sp|P25713|MT3_HUMAN-DECOY	?	unknown
Late cornified envelope protein 1D OS=Homo sapiens GN=LCE1D PE=2 SV=1	sp|Q5T752|LCE1D_HUMAN-DECOY	?	unknown
Integrin beta-3 OS=Homo sapiens GN=ITGB3 PE=1 SV=2	sp|P05106|ITB3_HUMAN-DECOY	?	unknown
Erythropoietin receptor OS=Homo sapiens GN=EPOR PE=1 SV=1	EPOR_HUMAN	55 kDa	Homo sapiens		signal transduction		signal transduction	brain development							decidualization	brain development		decidualization	decidualization									extracellular region		integral to plasma membrane					integral to plasma membrane									erythropoietin receptor activity	erythropoietin receptor activity
E3 ubiquitin-protein ligase UBR4 OS=Homo sapiens GN=UBR4 PE=1 SV=1	sp|Q5T4S7|UBR4_HUMAN-DECOY	?	unknown
Protocadherin Fat 4 OS=Homo sapiens GN=FAT4 PE=1 SV=2	FAT4_HUMAN	543 kDa	Homo sapiens	heterophilic cell adhesion	Notch signaling pathway		inner ear receptor stereocilium organization	ossification involved in bone morphogenesis								ureteric bud branching												extracellular vesicular exosome		plasma membrane					plasma membrane				calcium ion binding					calcium ion binding
Integral membrane protein GPR155 OS=Homo sapiens GN=GPR155 PE=2 SV=2	sp|Q7Z3F1|GP155_HUMAN-DECOY	?	unknown
Keratin-associated protein 9-6 OS=Homo sapiens GN=KRTAP9-6 PE=3 SV=1	sp|A8MVA2|KRA96_HUMAN-DECOY	?	unknown
Delta-like protein 1 OS=Homo sapiens GN=DLL1 PE=1 SV=2	sp|O00548|DLL1_HUMAN-DECOY	?	unknown
Keratin, type I cytoskeletal 14 OS=Homo sapiens GN=KRT14 PE=1 SV=4	K1C14_HUMAN	52 kDa	Homo sapiens				intermediate filament bundle assembly	epidermis development								epidermis development				response to ionizing radiation				cytosol	intermediate filament			extracellular vesicular exosome	nucleus			nucleus		intermediate filament										structural constituent of cytoskeleton			structural constituent of cytoskeleton
Ig heavy chain V-III region NIE OS=Homo sapiens PE=1 SV=1	sp|P01770|HV309_HUMAN-DECOY	?	unknown
Peptidyl-prolyl cis-trans isomerase G OS=Homo sapiens GN=PPIG PE=1 SV=2	sp|Q13427|PPIG_HUMAN-DECOY	?	unknown
Keratin-associated protein 21-2 OS=Homo sapiens GN=KRTAP21-2 PE=3 SV=2	KR212_HUMAN	9 kDa	Homo sapiens																						intermediate filament				intermediate filament					intermediate filament
Myelin transcription factor 1-like protein OS=Homo sapiens GN=MYT1L PE=2 SV=3	MYT1L_HUMAN	133 kDa	Homo sapiens				transcription, DNA-dependent	cell differentiation						transcription, DNA-dependent		nervous system development													nucleus			nucleus							zinc ion binding					transcription factor activity				transcription factor activity
Bromodomain-containing protein 4 OS=Homo sapiens GN=BRD4 PE=1 SV=2	BRD4_HUMAN	152 kDa	Homo sapiens		positive regulation of RNA elongation from RNA polymerase II promoter		covalent chromatin modification							transcription, DNA-dependent						response to DNA damage stimulus		viral reproduction		cytoplasm					nucleus			nucleus		nucleoplasm					chromatin binding					p53 binding
Keratin-associated protein 4-4 OS=Homo sapiens GN=KRTAP4-4 PE=2 SV=1	sp|Q9BYR3|KRA44_HUMAN-DECOY	?	unknown
Late cornified envelope protein 4A OS=Homo sapiens GN=LCE4A PE=1 SV=1	LCE4A_HUMAN	10 kDa	Homo sapiens				peptide cross-linking	keratinization						peptide cross-linking		keratinization								cytoplasm	cornified envelope				cornified envelope															structural molecule activity			structural molecule activity
Ig kappa chain V-II region FR OS=Homo sapiens PE=1 SV=1	sp|P01615|KV202_HUMAN-DECOY	?	unknown
Hornerin OS=Homo sapiens GN=HRNR PE=1 SV=2	HORN_HUMAN	282 kDa	Homo sapiens				keratinization	keratinization								keratinization								perinuclear region of cytoplasm	cornified envelope			extracellular vesicular exosome	nucleus			nucleus							calcium ion binding					calcium ion binding
Pecanex-like protein 2 OS=Homo sapiens GN=PCNX2 PE=2 SV=3	PCX2_HUMAN	237 kDa	Homo sapiens																											integral to membrane
Mucin-17 OS=Homo sapiens GN=MUC17 PE=1 SV=2	sp|Q685J3|MUC17_HUMAN-DECOY	?	unknown
Alstrom syndrome protein 1 OS=Homo sapiens GN=ALMS1 PE=1 SV=3	ALMS1_HUMAN	461 kDa	Homo sapiens		regulation of stress fiber formation		cilium biogenesis	cilium biogenesis	endosome transport			endosome transport												centrosome	centrosome				centrosome			nucleus		spindle pole					alpha-actinin binding					alpha-actinin binding
Interleukin-13 receptor subunit alpha-2 OS=Homo sapiens GN=IL13RA2 PE=1 SV=1	I13R2_HUMAN	44 kDa	Homo sapiens		negative regulation of immunoglobulin production						immunoglobulin mediated immune response									immunoglobulin mediated immune response								extracellular space		integral to membrane														signal transducer activity	signal transducer activity
Chitinase-3-like protein 1 OS=Homo sapiens GN=CHI3L1 PE=1 SV=2	CH3L1_HUMAN	43 kDa	Homo sapiens		positive regulation of angiogenesis		apoptosis	apoptosis						carbohydrate metabolic process		lung development				response to mechanical stimulus				cytoplasm		endoplasmic reticulum		extracellular space	endoplasmic reticulum										carbohydrate binding	hydrolase activity, hydrolyzing O-glycosyl compounds				extracellular matrix structural constituent			extracellular matrix structural constituent
Tubulin polyglutamylase TTLL7 OS=Homo sapiens GN=TTLL7 PE=1 SV=2	TTLL7_HUMAN	103 kDa	Homo sapiens				cell differentiation	cell differentiation						protein polyglutamylation		nervous system development								cytoplasm	microtubule				microtubule					microtubule					ATP binding					alpha-tubulin binding
Mucin-17 OS=Homo sapiens GN=MUC17 PE=1 SV=2	MUC17_HUMAN	452 kDa	Homo sapiens		cellular homeostasis		cellular homeostasis							O-glycan processing									Golgi lumen	Golgi lumen				extracellular region	Golgi lumen	apical plasma membrane				Golgi lumen	apical plasma membrane				PDZ domain binding					PDZ domain binding			extracellular matrix constituent, lubricant activity
Ig heavy chain V-II region OU OS=Homo sapiens PE=1 SV=1	HV201_HUMAN	14 kDa	unknown
Stabilin-2 OS=Homo sapiens GN=STAB2 PE=1 SV=3	sp|Q8WWQ8|STAB2_HUMAN-DECOY	?	unknown
Keratin-associated protein 9-2 OS=Homo sapiens GN=KRTAP9-2 PE=1 SV=2	KRA92_HUMAN	18 kDa	Homo sapiens																						keratin filament				keratin filament					keratin filament
Ryanodine receptor 1 OS=Homo sapiens GN=RYR1 PE=1 SV=3	RYR1_HUMAN	565 kDa	Homo sapiens		release of sequestered calcium ion into cytosol		transmembrane ion transport	ossification involved in bone morphogenesis	calcium ion transport			calcium ion transport				muscle contraction				response to hypoxia				cytoplasm		sarcoplasmic reticulum		extracellular vesicular exosome	smooth endoplasmic reticulum	plasma membrane			sarcoplasmic reticulum membrane	sarcoplasmic reticulum membrane	plasma membrane				calmodulin binding					calcium ion binding					voltage-gated calcium channel activity
Polyhomeotic-like protein 1 OS=Homo sapiens GN=PHC1 PE=1 SV=3	sp|P78364|PHC1_HUMAN-DECOY	?	unknown
Cadherin-15 OS=Homo sapiens GN=CDH15 PE=1 SV=1	sp|P55291|CAD15_HUMAN-DECOY	?	unknown
Keratin, type II cytoskeletal 5 OS=Homo sapiens GN=KRT5 PE=1 SV=3	K2C5_HUMAN	62 kDa	Homo sapiens				hemidesmosome assembly	epidermis development								epidermis development								mitochondrion	intermediate filament			extracellular vesicular exosome	mitochondrion	plasma membrane	mitochondrion	nucleus		intermediate filament	plasma membrane									structural constituent of cytoskeleton			structural constituent of cytoskeleton
RNA polymerase-associated protein LEO1 OS=Homo sapiens GN=LEO1 PE=1 SV=1	LEO1_HUMAN	75 kDa	Homo sapiens		stem cell maintenance		histone H2B ubiquitination	endodermal cell fate commitment						RNA elongation from RNA polymerase II promoter										centrosome	centrosome				centrosome			nucleoplasm		nucleolus
Msx2-interacting protein OS=Homo sapiens GN=SPEN PE=1 SV=1	MINT_HUMAN	402 kDa	Homo sapiens		negative regulation of transcription, DNA-dependent		positive regulation of neurogenesis	positive regulation of neurogenesis						nuclear mRNA splicing, via spliceosome		positive regulation of neurogenesis						viral reproduction						extracellular vesicular exosome	nucleus			nucleus		nucleoplasm					nucleotide binding					nucleic acid binding
Bromodomain and WD repeat-containing protein 1 OS=Homo sapiens GN=BRWD1 PE=1 SV=4	sp|Q9NSI6|BRWD1_HUMAN-DECOY	?	unknown
Cullin-associated NEDD8-dissociated protein 1 OS=Homo sapiens GN=CAND1 PE=1 SV=2	sp|Q86VP6|CAND1_HUMAN-DECOY	?	unknown
Adhesion G protein-coupled receptor E1 OS=Homo sapiens GN=ADGRE1 PE=2 SV=3	sp|Q14246|AGRE1_HUMAN-DECOY	?	unknown
Tolloid-like protein 2 OS=Homo sapiens GN=TLL2 PE=1 SV=1	sp|Q9Y6L7|TLL2_HUMAN-DECOY	?	unknown
Death-associated protein kinase 1 OS=Homo sapiens GN=DAPK1 PE=1 SV=6	sp|P53355|DAPK1_HUMAN-DECOY	?	unknown
Protocadherin-16 OS=Homo sapiens GN=DCHS1 PE=1 SV=1	PCD16_HUMAN	346 kDa	Homo sapiens	calcium-dependent cell-cell adhesion			neurogenesis	ossification involved in bone morphogenesis								pattern specification process														plasma membrane					plasma membrane				calcium ion binding					calcium ion binding
Protein eyes shut homolog OS=Homo sapiens GN=EYS PE=1 SV=5	EYS_HUMAN	351 kDa	Homo sapiens					skeletal muscle regeneration		skeletal muscle regeneration						detection of light stimulus involved in visual perception				detection of light stimulus involved in visual perception								extracellular vesicular exosome											calcium ion binding					calcium ion binding
Collagen alpha-4(IV) chain OS=Homo sapiens GN=COL4A4 PE=1 SV=3	sp|P53420|CO4A4_HUMAN-DECOY	?	unknown
Receptor-type tyrosine-protein phosphatase H OS=Homo sapiens GN=PTPRH PE=1 SV=3	PTPRH_HUMAN	122 kDa	Homo sapiens				apoptosis	apoptosis						protein amino acid dephosphorylation										cytoplasm						integral to plasma membrane					integral to plasma membrane					transmembrane receptor protein tyrosine phosphatase activity				transmembrane receptor protein tyrosine phosphatase activity	transmembrane receptor protein tyrosine phosphatase activity
Leucine rich adaptor protein 1-like OS=Homo sapiens GN=LURAP1L PE=1 SV=2	LUR1L_HUMAN	25 kDa	Homo sapiens
Poliovirus receptor OS=Homo sapiens GN=PVR PE=1 SV=2	PVR_HUMAN	45 kDa	Homo sapiens	heterophilic cell adhesion	positive regulation of natural killer cell mediated cytotoxicity		cell recognition																	cytoplasm				extracellular space		plasma membrane					plasma membrane				receptor binding					viral receptor activity	viral receptor activity
Vasorin OS=Homo sapiens GN=VASN PE=1 SV=1	VASN_HUMAN	72 kDa	Homo sapiens		negative regulation of epithelial to mesenchymal transition																			mitochondrion				extracellular space	lysosomal membrane	lysosomal membrane	mitochondrion		lysosomal membrane	lysosomal membrane	plasma membrane				transforming growth factor beta binding					transforming growth factor beta binding
Ig kappa chain V-I region Ka OS=Homo sapiens PE=1 SV=1	sp|P01603|KV111_HUMAN-DECOY	?	unknown
PHD finger protein 14 OS=Homo sapiens GN=PHF14 PE=1 SV=2	sp|O94880|PHF14_HUMAN-DECOY	?	unknown
Keratin-associated protein 1-3 OS=Homo sapiens GN=KRTAP1-3 PE=2 SV=1	KRA13_HUMAN	18 kDa	Homo sapiens																						keratin filament				keratin filament					keratin filament										structural constituent of epidermis			structural constituent of epidermis
Formin-like protein 2 OS=Homo sapiens GN=FMNL2 PE=1 SV=3	sp|Q96PY5|FMNL2_HUMAN-DECOY	?	unknown
Keratin-associated protein 4-7 OS=Homo sapiens GN=KRTAP4-7 PE=1 SV=2	KRA47_HUMAN	23 kDa	Homo sapiens					aging								hair cycle									keratin filament				keratin filament					keratin filament
Keratin-associated protein 10-4 OS=Homo sapiens GN=KRTAP10-4 PE=1 SV=1	KR104_HUMAN	40 kDa	Homo sapiens																						keratin filament				keratin filament					keratin filament
Obscurin OS=Homo sapiens GN=OBSCN PE=1 SV=3	OBSCN_HUMAN	868 kDa	Homo sapiens		positive regulation of apoptosis		sarcomere organization	multicellular organismal development								multicellular organismal development								M band															metal ion binding	protein serine/threonine kinase activity			guanyl-nucleotide exchange factor activity	protein serine/threonine kinase activity			structural constituent of muscle
Protocadherin Fat 3 OS=Homo sapiens GN=FAT3 PE=2 SV=2	FAT3_HUMAN	506 kDa	Homo sapiens	homophilic cell adhesion			homophilic cell adhesion	multicellular organismal development								multicellular organismal development														integral to membrane					plasma membrane				calcium ion binding					calcium ion binding
Keratin-associated protein 19-2 OS=Homo sapiens GN=KRTAP19-2 PE=3 SV=1	KR192_HUMAN	6 kDa	Homo sapiens																						intermediate filament				intermediate filament					intermediate filament
Piezo-type mechanosensitive ion channel component 2 OS=Homo sapiens GN=PIEZO2 PE=1 SV=2	PIEZ2_HUMAN	318 kDa	Homo sapiens						cation transport			cation transport				detection of mechanical stimulus involved in sensory perception				detection of mechanical stimulus involved in sensory perception										integral to membrane														mechanically-gated ion channel activity					mechanically-gated ion channel activity
Late cornified envelope protein 1A OS=Homo sapiens GN=LCE1A PE=2 SV=1	LCE1A_HUMAN	11 kDa	Homo sapiens				peptide cross-linking	keratinization						peptide cross-linking		keratinization								cytoplasm	cornified envelope				cornified envelope															structural molecule activity			structural molecule activity
Tyrosine-protein phosphatase non-receptor type 13 OS=Homo sapiens GN=PTPN13 PE=1 SV=2	sp|Q12923|PTN13_HUMAN-DECOY	?	unknown
Ankyrin repeat and KH domain-containing protein 1 OS=Homo sapiens GN=ANKHD1 PE=1 SV=1	ANKH1_HUMAN	269 kDa	Homo sapiens								innate immune response									innate immune response				cytoplasm					nucleoplasm			nucleoplasm		nucleoplasm
Neurosecretory protein VGF OS=Homo sapiens GN=VGF PE=1 SV=2	VGF_HUMAN	67 kDa	Homo sapiens		regulation of synaptic plasticity		insulin secretion	ovarian follicle development	insulin secretion			insulin secretion		generation of precursor metabolites and energy	defense response to bacterium	response to dietary excess		ovarian follicle development	ovarian follicle development	response to dietary excess	ovarian follicle development			cytoplasmic vesicle				extracellular space	cytoplasmic vesicle										hormone activity					hormone activity
DNA polymerase zeta catalytic subunit OS=Homo sapiens GN=REV3L PE=1 SV=2	DPOLZ_HUMAN	353 kDa	unknown
Cardiomyopathy-associated protein 5 OS=Homo sapiens GN=CMYA5 PE=1 SV=3	CMYA5_HUMAN	449 kDa	Homo sapiens																					perinuclear region of cytoplasm
L-selectin OS=Homo sapiens GN=SELL PE=1 SV=2	LYAM1_HUMAN	42 kDa	Homo sapiens	cell adhesion	regulation of immune response		cell adhesion				leukocyte migration	leukocyte migration	leukocyte migration							response to ATP										plasma membrane					plasma membrane				protease binding					glycosphingolipid binding
Integrin beta-3 OS=Homo sapiens GN=ITGB3 PE=1 SV=2	ITB3_HUMAN	87 kDa	Homo sapiens	cell adhesion	platelet activation		cell adhesion	mesodermal cell differentiation	platelet degranulation	cell growth	leukocyte migration	platelet degranulation	negative chemotaxis		entry of virus into host cell	blood coagulation		entry of virus into host cell	entry of virus into host cell	negative chemotaxis		entry of virus into host cell		platelet alpha granule membrane				extracellular vesicular exosome	melanosome	platelet alpha granule membrane		nucleus	platelet alpha granule membrane	platelet alpha granule membrane	plasma membrane				extracellular matrix binding	protein disulfide isomerase activity				protein disulfide isomerase activity	viral receptor activity
Period circadian protein homolog 2 OS=Homo sapiens GN=PER2 PE=1 SV=2	sp|O15055|PER2_HUMAN-DECOY	?	unknown
ELL-associated factor 2 OS=Homo sapiens GN=EAF2 PE=1 SV=1	sp|Q96CJ1|EAF2_HUMAN-DECOY	?	unknown
Keratin-associated protein 10-2 OS=Homo sapiens GN=KRTAP10-2 PE=2 SV=1	sp|P60368|KR102_HUMAN-DECOY	?	unknown
Small subunit processome component 20 homolog OS=Homo sapiens GN=UTP20 PE=1 SV=3	sp|O75691|UTP20_HUMAN-DECOY	?	unknown
Actin filament-associated protein 1-like 1 OS=Homo sapiens GN=AFAP1L1 PE=1 SV=2	sp|Q8TED9|AF1L1_HUMAN-DECOY	?	unknown
Serine/arginine repetitive matrix protein 2 OS=Homo sapiens GN=SRRM2 PE=1 SV=2	SRRM2_HUMAN	300 kDa	Homo sapiens				nuclear mRNA splicing, via spliceosome							nuclear mRNA splicing, via spliceosome															nucleoplasm			nucleoplasm		nucleoplasm					protein N-terminus binding					protein N-terminus binding
Lactotransferrin OS=Homo sapiens GN=LTF PE=1 SV=6	TRFL_HUMAN	78 kDa	Homo sapiens		iron assimilation by chelation and transport		transcription, DNA-dependent	ossification	ion transport		antifungal humoral response	ion transport		transcription, DNA-dependent	antifungal humoral response	retina homeostasis				antibacterial humoral response				cytoplasm				extracellular region	nucleus			nucleus							iron ion binding	serine-type endopeptidase activity			protein serine/threonine kinase activator activity	heparin binding
Serine/threonine-protein kinase SMG1 OS=Homo sapiens GN=SMG1 PE=1 SV=3	SMG1_HUMAN	410 kDa	Homo sapiens		telomere maintenance		DNA repair		mRNA export from nucleus			mRNA export from nucleus		phosphoinositide phosphorylation						DNA repair				cytosol					nucleus			nucleus							telomeric DNA binding	protein kinase activity				protein kinase activity
Metallothionein-3 OS=Homo sapiens GN=MT3 PE=1 SV=1	MT3_HUMAN	7 kDa	Homo sapiens		negative regulation of oxidoreductase activity		histone modification	negative regulation of axon extension	protein import into nucleus, translocation			protein import into nucleus, translocation		cellular lipid catabolic process		astrocyte development				response to metal ion				cytoplasm	microtubule	rough endoplasmic reticulum		extracellular space	mitochondrial outer membrane	plasma membrane	mitochondrial outer membrane		mitochondrial outer membrane	mitochondrial outer membrane	plasma membrane	ribosome	antioxidant activity		cadmium ion binding				protein kinase activator activity	antioxidant activity
Sarcoplasmic reticulum histidine-rich calcium-binding protein OS=Homo sapiens GN=HRC PE=1 SV=1	SRCH_HUMAN	80 kDa	Homo sapiens		positive regulation of heart rate		cytosolic calcium ion homeostasis									muscle contraction								sarcoplasmic reticulum lumen		sarcoplasmic reticulum membrane			sarcoplasmic reticulum membrane	sarcoplasmic reticulum membrane			sarcoplasmic reticulum membrane	sarcoplasmic reticulum membrane					calcium ion binding					ATPase binding
Class E basic helix-loop-helix protein 22 OS=Homo sapiens GN=BHLHE22 PE=2 SV=1	sp|Q8NFJ8|BHE22_HUMAN-DECOY	?	unknown
MAX gene-associated protein OS=Homo sapiens GN=MGA PE=1 SV=3	sp|Q8IWI9|MGAP_HUMAN-DECOY	?	unknown
Leucine-rich repeat-containing protein 66 OS=Homo sapiens GN=LRRC66 PE=2 SV=1	LRC66_HUMAN	98 kDa	Homo sapiens		negative regulation of protein kinase activity		cytokine and chemokine mediated signaling pathway																	cytoplasm						integral to membrane													protein kinase inhibitor activity	protein kinase inhibitor activity
Plexin-A2 OS=Homo sapiens GN=PLXNA2 PE=1 SV=4	sp|O75051|PLXA2_HUMAN-DECOY	?	unknown
Ig kappa chain V-I region CAR OS=Homo sapiens PE=1 SV=1	KV104_HUMAN	12 kDa	unknown
Eukaryotic translation initiation factor 3 subunit C-like protein OS=Homo sapiens GN=EIF3CL PE=3 SV=1	sp|B5ME19|EIFCL_HUMAN-DECOY (+1)	?	unknown
Transcription elongation factor B polypeptide 3 OS=Homo sapiens GN=TCEB3 PE=1 SV=2	ELOA1_HUMAN	90 kDa	Homo sapiens		regulation of transcription from RNA polymerase II promoter		transcription from RNA polymerase II promoter							RNA elongation from RNA polymerase II promoter														extracellular space	nucleoplasm	integral to membrane		nucleoplasm		nucleoplasm					DNA binding					DNA binding
Laminin subunit alpha-1 OS=Homo sapiens GN=LAMA1 PE=1 SV=2	LAMA1_HUMAN	337 kDa	Homo sapiens	cell adhesion	regulation of cell adhesion		cell surface receptor linked signal transduction																					extracellular region																extracellular matrix structural constituent			extracellular matrix structural constituent
Ankyrin-3 OS=Homo sapiens GN=ANK3 PE=1 SV=3	sp|Q12955|ANK3_HUMAN-DECOY	?	unknown
E3 ubiquitin-protein ligase TRIP12 OS=Homo sapiens GN=TRIP12 PE=1 SV=1	sp|Q14669|TRIPC_HUMAN-DECOY	?	unknown
Copper-transporting ATPase 2 OS=Homo sapiens GN=ATP7B PE=1 SV=4	sp|P35670|ATP7B_HUMAN-DECOY	?	unknown
Uncharacterized protein KIAA1671 OS=Homo sapiens GN=KIAA1671 PE=1 SV=2	sp|Q9BY89|K1671_HUMAN-DECOY	?	unknown
ETS-related transcription factor Elf-2 OS=Homo sapiens GN=ELF2 PE=1 SV=2	sp|Q15723|ELF2_HUMAN-DECOY	?	unknown
Kidney-associated antigen 1 OS=Homo sapiens GN=KAAG1 PE=2 SV=1	sp|Q9UBP8|KAAG1_HUMAN-DECOY (+5)	?	unknown
Cysteine-rich with EGF-like domain protein 2 OS=Homo sapiens GN=CRELD2 PE=1 SV=1	sp|Q6UXH1|CREL2_HUMAN-DECOY	?	unknown
Neuropathy target esterase OS=Homo sapiens GN=PNPLA6 PE=1 SV=2	PLPL6_HUMAN	150 kDa	Homo sapiens				glycerophospholipid catabolic process	angiogenesis						glycerophospholipid catabolic process		organ morphogenesis								endoplasmic reticulum		endoplasmic reticulum membrane			endoplasmic reticulum membrane	endoplasmic reticulum membrane			endoplasmic reticulum membrane	endoplasmic reticulum membrane						lysophospholipase activity				lysophospholipase activity
Sprouty-related, EVH1 domain-containing protein 1 OS=Homo sapiens GN=SPRED1 PE=1 SV=2	sp|Q7Z699|SPRE1_HUMAN-DECOY	?	unknown
Endothelin-1 receptor OS=Homo sapiens GN=EDNRA PE=1 SV=1	EDNRA_HUMAN	49 kDa	Homo sapiens		signal transduction		elevation of cytosolic calcium ion concentration	in utero embryonic development	glucose transport			glucose transport				respiratory gaseous exchange				response to hypoxia										plasma membrane					plasma membrane				endothelin receptor activity	phosphoinositide phospholipase C activity				endothelin receptor activity	endothelin receptor activity
Zinc finger CCHC domain-containing protein 10 OS=Homo sapiens GN=ZCCHC10 PE=1 SV=1	ZCH10_HUMAN	21 kDa	Homo sapiens																																				nucleic acid binding					zinc ion binding
Tyrosine-protein phosphatase non-receptor type 13 OS=Homo sapiens GN=PTPN13 PE=1 SV=2	PTN13_HUMAN	277 kDa	Homo sapiens		regulation of phosphoinositide 3-kinase cascade		protein amino acid dephosphorylation							protein amino acid dephosphorylation										cytoplasm	cytoskeleton			extracellular vesicular exosome	nucleus	plasma membrane		nucleus			plasma membrane					protein tyrosine phosphatase activity				protein tyrosine phosphatase activity
Kelch-like protein 5 OS=Homo sapiens GN=KLHL5 PE=2 SV=3	sp|Q96PQ7|KLHL5_HUMAN-DECOY	?	unknown
High affinity cationic amino acid transporter 1 OS=Homo sapiens GN=SLC7A1 PE=1 SV=1	CTR1_HUMAN	68 kDa	Homo sapiens						transport			transport																		plasma membrane					plasma membrane									amino acid transmembrane transporter activity					amino acid transmembrane transporter activity
Ubiquitin-conjugating enzyme E2 R2 OS=Homo sapiens GN=UBE2R2 PE=1 SV=1	UB2R2_HUMAN	27 kDa	Homo sapiens				proteasomal ubiquitin-dependent protein catabolic process							protein monoubiquitination										cytoplasm															ATP binding	ubiquitin-protein ligase activity				ubiquitin-protein ligase activity
Mucin-12 OS=Homo sapiens GN=MUC12 PE=1 SV=2	MUC12_HUMAN	558 kDa	Homo sapiens		regulation of cell growth		O-glycan processing							O-glycan processing									Golgi lumen	Golgi lumen					Golgi lumen	integral to plasma membrane				Golgi lumen	integral to plasma membrane
Keratin-associated protein 10-11 OS=Homo sapiens GN=KRTAP10-11 PE=1 SV=3	KR10B_HUMAN	30 kDa	Homo sapiens																						keratin filament				keratin filament					keratin filament
Sodium channel protein type 7 subunit alpha OS=Homo sapiens GN=SCN7A PE=1 SV=2	sp|Q01118|SCN7A_HUMAN-DECOY	?	unknown
Lipase member M OS=Homo sapiens GN=LIPM PE=2 SV=2	sp|Q5VYY2|LIPM_HUMAN-DECOY	?	unknown
Inositol 1,4,5-trisphosphate receptor type 3 OS=Homo sapiens GN=ITPR3 PE=1 SV=2	ITPR3_HUMAN	304 kDa	Homo sapiens		elevation of cytosolic calcium ion concentration		platelet activation									platelet activation				platelet activation				cytoplasm		sarcoplasmic reticulum			secretory granule membrane	plasma membrane		nucleoplasm	platelet dense tubular network membrane	secretory granule membrane	plasma membrane				inositol hexakisphosphate binding					inositol 1,4,5-triphosphate-sensitive calcium-release channel activity					inositol 1,4,5-triphosphate-sensitive calcium-release channel activity
Keratin-associated protein 29-1 OS=Homo sapiens GN=KRTAP29-1 PE=3 SV=1	KR291_HUMAN	35 kDa	Homo sapiens																						keratin filament				keratin filament					keratin filament
Histone-lysine N-methyltransferase SETD1A OS=Homo sapiens GN=SETD1A PE=1 SV=3	sp|O15047|SET1A_HUMAN-DECOY	?	unknown
Neurogenic locus notch homolog protein 2 OS=Homo sapiens GN=NOTCH2 PE=1 SV=3	sp|Q04721|NOTC2_HUMAN-DECOY	?	unknown
Keratin, type II cytoskeletal 6B OS=Homo sapiens GN=KRT6B PE=1 SV=5	K2C6B_HUMAN	60 kDa	Homo sapiens					ectoderm development								ectoderm development									keratin filament			extracellular vesicular exosome	keratin filament					keratin filament										structural constituent of cytoskeleton			structural constituent of cytoskeleton
E3 ubiquitin-protein ligase HUWE1 OS=Homo sapiens GN=HUWE1 PE=1 SV=3	HUWE1_HUMAN	482 kDa	Homo sapiens				base-excision repair	cell differentiation						base-excision repair						base-excision repair				cytosol				extracellular vesicular exosome	nucleus	membrane		nucleus		nucleoplasm					DNA binding	ubiquitin-protein ligase activity				ubiquitin-protein ligase activity
Slit homolog 2 protein OS=Homo sapiens GN=SLIT2 PE=1 SV=1	sp|O94813|SLIT2_HUMAN-DECOY	?	unknown
Transcription activator BRG1 OS=Homo sapiens GN=SMARCA4 PE=1 SV=2	sp|P51532|SMCA4_HUMAN-DECOY	?	unknown
Biorientation of chromosomes in cell division protein 1-like 1 OS=Homo sapiens GN=BOD1L1 PE=1 SV=2	BD1L1_HUMAN	330 kDa	Homo sapiens				replication fork processing							DNA repair						DNA repair									chromosome			nucleoplasm		nucleoplasm
Dynein heavy chain 11, axonemal OS=Homo sapiens GN=DNAH11 PE=1 SV=4	sp|Q96DT5|DYH11_HUMAN-DECOY	?	unknown
Histone-lysine N-methyltransferase ASH1L OS=Homo sapiens GN=ASH1L PE=1 SV=2	ASH1L_HUMAN	333 kDa	Homo sapiens		negative regulation of acute inflammatory response		cell-cell signaling							transcription from RNA polymerase II promoter		interleukin-6 production							Golgi apparatus	Golgi apparatus				extracellular vesicular exosome	nucleus	tight junction		nucleus		nucleoplasm	tight junction				chromatin binding	histone lysine N-methyltransferase activity (H3-K36 specific)				histone lysine N-methyltransferase activity (H3-K36 specific)
Dipeptidyl peptidase 4 OS=Homo sapiens GN=DPP4 PE=1 SV=2	DPP4_HUMAN	88 kDa	Homo sapiens
Metallothionein-1G OS=Homo sapiens GN=MT1G PE=1 SV=2	MT1G_HUMAN	6 kDa	Homo sapiens		negative regulation of growth		monocyte activation	monocyte differentiation			monocyte activation					monocyte differentiation								perinuclear region of cytoplasm					nucleus			nucleus							zinc ion binding					zinc ion binding
Rootletin OS=Homo sapiens GN=CROCC PE=1 SV=1	CROCC_HUMAN	229 kDa	Homo sapiens		epithelial structure maintenance		cell cycle		establishment of organelle localization			protein localization in organelle				photoreceptor cell maintenance								cytoplasm	actin cytoskeleton			extracellular vesicular exosome	centrosome	plasma membrane				centriole	plasma membrane				kinesin binding					kinesin binding			structural molecule activity
Excitatory amino acid transporter 3 OS=Homo sapiens GN=SLC1A1 PE=1 SV=2	EAA3_HUMAN	57 kDa	Homo sapiens		positive regulation of heart rate		synaptic transmission		glutamate secretion			glutamate secretion				synaptic transmission												extracellular vesicular exosome		plasma membrane					plasma membrane				glutamate binding					cysteine transmembrane transporter activity					amino acid transmembrane transporter activity
Hereditary hemochromatosis protein OS=Homo sapiens GN=HFE PE=1 SV=1	HFE_HUMAN	40 kDa	Homo sapiens		iron ion homeostasis		hormone biosynthetic process							hormone biosynthetic process	female pregnancy			female pregnancy	female pregnancy	acute-phase response				early endosome			recycling endosome	extracellular space	cytoplasmic vesicle	integral to plasma membrane					integral to plasma membrane				antigen binding					receptor binding
Fibrillin-1 OS=Homo sapiens GN=FBN1 PE=1 SV=3	FBN1_HUMAN	312 kDa	Homo sapiens	cell adhesion mediated by integrin	activation of protein kinase A activity		glucose metabolic process	metanephros development						glucose metabolic process		camera-type eye development												extracellular region											calcium ion binding					extracellular matrix constituent conferring elasticity			extracellular matrix structural constituent
Proto-oncogene c-Rel OS=Homo sapiens GN=REL PE=1 SV=1	sp|Q04864|REL_HUMAN-DECOY	?	unknown
Platelet endothelial cell adhesion molecule OS=Homo sapiens GN=PECAM1 PE=1 SV=1	PECA1_HUMAN	83 kDa	Homo sapiens	cell adhesion	signal transduction		cell recognition		platelet degranulation		leukocyte migration	leukocyte migration	leukocyte migration											platelet alpha granule membrane				extracellular space	platelet alpha granule membrane	platelet alpha granule membrane			platelet alpha granule membrane	platelet alpha granule membrane	plasma membrane
Histone-lysine N-methyltransferase SETD1B OS=Homo sapiens GN=SETD1B PE=1 SV=3	sp|Q9UPS6|SET1B_HUMAN-DECOY	?	unknown
A-kinase anchor protein 4 OS=Homo sapiens GN=AKAP4 PE=1 SV=1	AKAP4_HUMAN	94 kDa	Homo sapiens		regulation of protein kinase A signaling cascade		cell projection organization	cell projection organization	establishment of protein localization			establishment of protein localization						single fertilization	single fertilization					cytoplasm	cytoskeleton				nucleus			nucleus							protein kinase A binding					protein kinase A binding
MAM and LDL-receptor class A domain-containing protein 1 OS=Homo sapiens GN=MALRD1 PE=1 SV=4	MALR1_HUMAN	241 kDa	Homo sapiens		cholesterol homeostasis																			cytoplasmic vesicle membrane					cytoplasmic vesicle membrane	integral to membrane			cytoplasmic vesicle membrane	cytoplasmic vesicle membrane
Transmembrane protease serine 4 OS=Homo sapiens GN=TMPRSS4 PE=1 SV=2	sp|Q9NRS4|TMPS4_HUMAN-DECOY	?	unknown
Thymosin beta-4 OS=Homo sapiens GN=TMSB4X PE=1 SV=2	TYB4_HUMAN	5 kDa	Homo sapiens		sequestering of actin monomers		platelet degranulation		platelet degranulation			platelet degranulation												platelet alpha granule lumen	filamentous actin			extracellular region	platelet alpha granule lumen					platelet alpha granule lumen					actin monomer binding					actin monomer binding
Trimethylguanosine synthase OS=Homo sapiens GN=TGS1 PE=1 SV=3	TGS1_HUMAN	97 kDa	Homo sapiens		regulation of transcription, DNA-dependent		transcription, DNA-dependent							RNA capping										cytosol				extracellular space	nucleolus			nucleus		nucleolus						RNA methyltransferase activity				RNA methyltransferase activity
Alpha-2-macroglobulin-like protein 1 OS=Homo sapiens GN=A2ML1 PE=1 SV=3	sp|A8K2U0|A2ML1_HUMAN-DECOY	?	unknown
Gamma-glutamyltranspeptidase 1 OS=Homo sapiens GN=GGT1 PE=1 SV=2	GGT1_HUMAN	61 kDa	Homo sapiens		regulation of immune system process		cysteine biosynthetic process							leukotriene metabolic process				spermatogenesis	spermatogenesis	xenobiotic metabolic process								extracellular space		plasma membrane					plasma membrane					gamma-glutamyltransferase activity				gamma-glutamyltransferase activity
Erythropoietin receptor OS=Homo sapiens GN=EPOR PE=1 SV=1	sp|P19235|EPOR_HUMAN-DECOY	?	unknown
XK-related protein 6 OS=Homo sapiens GN=XKR6 PE=2 SV=1	sp|Q5GH73|XKR6_HUMAN-DECOY	?	unknown
Protein phosphatase inhibitor 2 OS=Homo sapiens GN=PPP1R2 PE=1 SV=2	IPP2_HUMAN	23 kDa	Homo sapiens		regulation of signal transduction		glycogen metabolic process							generation of precursor metabolites and energy										protein phosphatase type 1 complex																			type 1 serine/threonine specific protein phosphatase inhibitor activity	type 1 serine/threonine specific protein phosphatase inhibitor activity
Coiled-coil domain-containing protein 180 OS=Homo sapiens GN=CCDC180 PE=2 SV=2	CC180_HUMAN	191 kDa	Homo sapiens																									extracellular vesicular exosome		integral to membrane
Collagen alpha-1(XX) chain OS=Homo sapiens GN=COL20A1 PE=1 SV=4	sp|Q9P218|COKA1_HUMAN-DECOY	?	unknown
Myoblast determination protein 1 OS=Homo sapiens GN=MYOD1 PE=1 SV=3	MYOD1_HUMAN	35 kDa	Homo sapiens		regulation of alternative nuclear mRNA splicing, via spliceosome		protein amino acid phosphorylation	myotube differentiation involved in skeletal muscle regeneration		myotube differentiation involved in skeletal muscle regeneration				protein amino acid phosphorylation		skeletal muscle fiber adaptation				myotube differentiation involved in skeletal muscle regeneration				cytoplasm					nucleus			nucleus		nucleoplasm					chromatin binding					transcription coactivator activity				transcription coactivator activity
Cystatin-C OS=Homo sapiens GN=CST3 PE=1 SV=1	CYTC_HUMAN	16 kDa	Homo sapiens		negative regulation of peptidase activity		apoptosis	brain development						cellular protein metabolic process	embryo implantation	circadian sleep/wake cycle, REM sleep		embryo implantation	Sertoli cell development	circadian sleep/wake cycle, REM sleep	circadian sleep/wake cycle, REM sleep			multivesicular body		endoplasmic reticulum	multivesicular body	extracellular region	multivesicular body	nuclear membrane		nuclear membrane	nuclear membrane	nuclear membrane					identical protein binding				cysteine protease inhibitor activity	cysteine protease inhibitor activity
Protocadherin alpha-13 OS=Homo sapiens GN=PCDHA13 PE=2 SV=1	PCDAD_HUMAN	102 kDa	Homo sapiens	homophilic cell adhesion			homophilic cell adhesion																							integral to membrane					plasma membrane				calcium ion binding					calcium ion binding
Eukaryotic peptide chain release factor GTP-binding subunit ERF3B OS=Homo sapiens GN=GSPT2 PE=1 SV=2	sp|Q8IYD1|ERF3B_HUMAN-DECOY	?	unknown
Magnesium transporter NIPA3 OS=Homo sapiens GN=NIPAL1 PE=2 SV=1	NIPA3_HUMAN	45 kDa	Homo sapiens						magnesium ion transport			magnesium ion transport																		integral to membrane														magnesium ion transmembrane transporter activity					magnesium ion transmembrane transporter activity
Synphilin-1 OS=Homo sapiens GN=SNCAIP PE=1 SV=2	SNCAP_HUMAN	100 kDa	Homo sapiens		regulation of neurotransmitter secretion		cellular protein metabolic process	cell death						dopamine metabolic process										cytosol					synaptic vesicle	presynaptic membrane									ubiquitin protein ligase binding					ubiquitin protein ligase binding
Netrin receptor DCC OS=Homo sapiens GN=DCC PE=1 SV=2	DCC_HUMAN	158 kDa	Homo sapiens		negative regulation of collateral sprouting		spinal cord ventral commissure morphogenesis	spinal cord ventral commissure morphogenesis				axon guidance	neuron migration			negative regulation of collateral sprouting								cytosol						plasma membrane					plasma membrane									transmembrane receptor activity	transmembrane receptor activity
Homeobox protein Hox-B3 OS=Homo sapiens GN=HOXB3 PE=2 SV=2	sp|P14651|HXB3_HUMAN-DECOY	?	unknown
Late cornified envelope protein 1E OS=Homo sapiens GN=LCE1E PE=2 SV=1	LCE1E_HUMAN	12 kDa	Homo sapiens				peptide cross-linking	keratinization						peptide cross-linking		keratinization								cytoplasm	cornified envelope				cornified envelope															structural molecule activity			structural molecule activity
Olfactory receptor 2M5 OS=Homo sapiens GN=OR2M5 PE=3 SV=1	OR2M5_HUMAN	35 kDa	Homo sapiens		G-protein coupled receptor protein signaling pathway		G-protein coupled receptor protein signaling pathway									sensory perception of smell														integral to membrane					plasma membrane									olfactory receptor activity	olfactory receptor activity
Cadherin-18 OS=Homo sapiens GN=CDH18 PE=2 SV=1	CAD18_HUMAN	88 kDa	Homo sapiens	homophilic cell adhesion			homophilic cell adhesion																							integral to membrane					plasma membrane				calcium ion binding					calcium ion binding
IgGFc-binding protein OS=Homo sapiens GN=FCGBP PE=1 SV=3	sp|Q9Y6R7|FCGBP_HUMAN-DECOY	?	unknown
T-cell differentiation antigen CD6 OS=Homo sapiens GN=CD6 PE=1 SV=3	sp|P30203|CD6_HUMAN-DECOY	?	unknown
Thrombospondin type-1 domain-containing protein 7A OS=Homo sapiens GN=THSD7A PE=1 SV=4	sp|Q9UPZ6|THS7A_HUMAN-DECOY	?	unknown
Secretogranin-2 OS=Homo sapiens GN=SCG2 PE=1 SV=2	SCG2_HUMAN	71 kDa	Homo sapiens		negative regulation of endothelial cell proliferation		MAPKKK cascade	angiogenesis	protein secretion		eosinophil chemotaxis	eosinophil chemotaxis	eosinophil chemotaxis			angiogenesis				inflammatory response				dense core granule				extracellular space	dense core granule										cytokine activity		chemoattractant activity			cytokine activity
Tetratricopeptide repeat protein 28 OS=Homo sapiens GN=TTC28 PE=1 SV=4	TTC28_HUMAN	271 kDa	Homo sapiens		regulation of mitotic cell cycle		mitosis																	centrosome	centrosome				centrosome					spindle pole
Coagulation factor VIII OS=Homo sapiens GN=F8 PE=1 SV=1	FA8_HUMAN	267 kDa	Homo sapiens		platelet activation		COPII coating of Golgi vesicle		COPII coating of Golgi vesicle			ER to Golgi vesicle-mediated transport				blood coagulation				platelet activation			Golgi membrane	Golgi membrane				extracellular region	ER to Golgi transport vesicle	plasma membrane			ER-Golgi intermediate compartment membrane	ER to Golgi transport vesicle	plasma membrane				copper ion binding	oxidoreductase activity				copper ion binding
G-protein coupled receptor 98 OS=Homo sapiens GN=GPR98 PE=1 SV=2	GPR98_HUMAN	693 kDa	Homo sapiens	cell-cell adhesion	photoreceptor cell maintenance		G-protein coupled receptor protein signaling pathway	nervous system development								nervous system development								cytoplasm				extracellular vesicular exosome	stereocilium	plasma membrane				stereocilium	plasma membrane				calcium ion binding					calcium ion binding	G-protein coupled receptor activity
CAD protein OS=Homo sapiens GN=CAD PE=1 SV=3	sp|P27708|PYR1_HUMAN-DECOY	?	unknown
SLIT and NTRK-like protein 5 OS=Homo sapiens GN=SLITRK5 PE=2 SV=2	SLIK5_HUMAN	107 kDa	Homo sapiens		positive regulation of synaptogenesis		positive regulation of synaptogenesis	striatum development								positive regulation of synaptogenesis				response to xenobiotic stimulus										integral to membrane
Blood group Rh(D) polypeptide OS=Homo sapiens GN=RHD PE=1 SV=3	RHD_HUMAN	45 kDa	Homo sapiens						organic cation transport			organic cation transport		nitrogen utilization																integral to plasma membrane					integral to plasma membrane									ammonium transmembrane transporter activity					ammonium transmembrane transporter activity
E3 SUMO-protein ligase RanBP2 OS=Homo sapiens GN=RANBP2 PE=1 SV=2	sp|P49792|RBP2_HUMAN-DECOY	?	unknown
Protein furry homolog-like OS=Homo sapiens GN=FRYL PE=1 SV=2	FRYL_HUMAN	340 kDa	Homo sapiens		regulation of transcription, DNA-dependent		transcription, DNA-dependent	neurite development						transcription, DNA-dependent		neurite development								cell cortex
Glutamate receptor ionotropic, NMDA 2D OS=Homo sapiens GN=GRIN2D PE=1 SV=2	sp|O15399|NMDE4_HUMAN-DECOY	?	unknown
Sodium-coupled neutral amino acid transporter 3 OS=Homo sapiens GN=SLC38A3 PE=1 SV=1	S38A3_HUMAN	56 kDa	Homo sapiens				cellular response to potassium ion starvation	brain development	amino acid transport			amino acid transport			female pregnancy	brain development		female pregnancy	female pregnancy	cellular response to potassium ion starvation										plasma membrane					plasma membrane									L-glutamine transmembrane transporter activity					amino acid transmembrane transporter activity
CD59 glycoprotein OS=Homo sapiens GN=CD59 PE=1 SV=1	CD59_HUMAN	14 kDa	Homo sapiens		blood coagulation		cell surface receptor linked signal transduction		COPII coating of Golgi vesicle			COPII coating of Golgi vesicle				blood coagulation				blood coagulation			ER to Golgi transport vesicle membrane	endoplasmic reticulum membrane		endoplasmic reticulum membrane		extracellular space	Golgi membrane	plasma membrane			ER-Golgi intermediate compartment membrane	ER to Golgi transport vesicle membrane	sarcolemma				complement binding					complement binding
Glutamate receptor ionotropic, kainate 5 OS=Homo sapiens GN=GRIK5 PE=2 SV=2	GRIK5_HUMAN	109 kDa	Homo sapiens		protein retention in ER lumen		synaptic transmission, glutamatergic		establishment of localization in cell			establishment of localization in cell		receptor clustering		regulation of excitatory postsynaptic membrane potential								endoplasmic reticulum	postsynaptic density	endoplasmic reticulum			postsynaptic density	postsynaptic membrane				postsynaptic density	plasma membrane									kainate selective glutamate receptor activity	kainate selective glutamate receptor activity				extracellular-glutamate-gated ion channel activity
Nucleolar and coiled-body phosphoprotein 1 OS=Homo sapiens GN=NOLC1 PE=1 SV=2	NOLC1_HUMAN	74 kDa	Homo sapiens				rRNA processing							rRNA processing										cytoplasm					nucleolus			nucleoplasm		nucleolus					GTP binding					GTP binding
Probable E3 ubiquitin-protein ligase MID2 OS=Homo sapiens GN=MID2 PE=1 SV=3	sp|Q9UJV3|TRIM1_HUMAN-DECOY (+1)	?	unknown
Probable ATP-dependent RNA helicase DHX35 OS=Homo sapiens GN=DHX35 PE=1 SV=2	sp|Q9H5Z1|DHX35_HUMAN-DECOY	?	unknown
Keratin-associated protein 29-1 OS=Homo sapiens GN=KRTAP29-1 PE=3 SV=1	sp|A8MX34|KR291_HUMAN-DECOY	?	unknown
Serine/threonine-protein kinase/endoribonuclease IRE1 OS=Homo sapiens GN=ERN1 PE=1 SV=2	sp|O75460|ERN1_HUMAN-DECOY	?	unknown
Ubiquitin carboxyl-terminal hydrolase 33 OS=Homo sapiens GN=USP33 PE=1 SV=2	sp|Q8TEY7|UBP33_HUMAN-DECOY	?	unknown
Corneodesmosin OS=Homo sapiens GN=CDSN PE=1 SV=3	CDSN_HUMAN	52 kDa	Homo sapiens	cell adhesion			cell adhesion	epidermis development								skin morphogenesis									cornified envelope			extracellular vesicular exosome	cornified envelope	cell-cell junction					cell-cell junction				protein homodimerization activity					protein homodimerization activity
Probable ATP-dependent RNA helicase DDX60-like OS=Homo sapiens GN=DDX60L PE=2 SV=2	DDX6L_HUMAN	198 kDa	Homo sapiens																																				RNA binding	helicase activity				ATP binding
Apolipoprotein B-100 OS=Homo sapiens GN=APOB PE=1 SV=2	sp|P04114|APOB_HUMAN-DECOY	?	unknown
Coiled-coil domain-containing protein 6 OS=Homo sapiens GN=CCDC6 PE=1 SV=2	CCDC6_HUMAN	53 kDa	Homo sapiens																					cytoplasm	cytoskeleton				cytoskeleton															structural constituent of cytoskeleton			structural constituent of cytoskeleton
PR domain zinc finger protein 16 OS=Homo sapiens GN=PRDM16 PE=1 SV=3	sp|Q9HAZ2|PRD16_HUMAN-DECOY	?	unknown
B-cell CLL/lymphoma 7 protein family member A OS=Homo sapiens GN=BCL7A PE=1 SV=1	sp|Q4VC05|BCL7A_HUMAN-DECOY	?	unknown
Cysteine-rich with EGF-like domain protein 2 OS=Homo sapiens GN=CRELD2 PE=1 SV=1	CREL2_HUMAN	38 kDa	Homo sapiens																				Golgi apparatus	endoplasmic reticulum		endoplasmic reticulum		extracellular space	endoplasmic reticulum										calcium ion binding					calcium ion binding
Tumor necrosis factor receptor superfamily member 9 OS=Homo sapiens GN=TNFRSF9 PE=1 SV=1	sp|Q07011|TNR9_HUMAN-DECOY	?	unknown
Transcription factor 20 OS=Homo sapiens GN=TCF20 PE=1 SV=3	TCF20_HUMAN	212 kDa	Homo sapiens		positive regulation of transcription from RNA polymerase II promoter		transcription, DNA-dependent							transcription, DNA-dependent															nucleus			nucleus		nucleoplasm					transcription coactivator activity					transcription coactivator activity				transcription factor activity
AN1-type zinc finger protein 4 OS=Homo sapiens GN=ZFAND4 PE=2 SV=2	ZFAN4_HUMAN	80 kDa	Homo sapiens																																				zinc ion binding					zinc ion binding
Vitamin K-dependent protein S OS=Homo sapiens GN=PROS1 PE=1 SV=1	sp|P07225|PROS_HUMAN-DECOY	?	unknown
RNA polymerase-associated protein LEO1 OS=Homo sapiens GN=LEO1 PE=1 SV=1	sp|Q8WVC0|LEO1_HUMAN-DECOY	?	unknown
Dynein heavy chain 17, axonemal OS=Homo sapiens GN=DNAH17 PE=1 SV=2	sp|Q9UFH2|DYH17_HUMAN-DECOY	?	unknown
Transmembrane and coiled-coil domains protein 2 OS=Homo sapiens GN=TMCC2 PE=1 SV=3	TMCC2_HUMAN	77 kDa	Homo sapiens																											integral to membrane
Mucin-22 OS=Homo sapiens GN=MUC22 PE=1 SV=2	sp|E2RYF6|MUC22_HUMAN-DECOY	?	unknown
Sperm-specific antigen 2 OS=Homo sapiens GN=SSFA2 PE=1 SV=3	sp|P28290|SSFA2_HUMAN-DECOY	?	unknown
Secernin-2 OS=Homo sapiens GN=SCRN2 PE=1 SV=3	SCRN2_HUMAN	47 kDa	Homo sapiens				exocytosis		exocytosis			exocytosis																extracellular vesicular exosome												dipeptidase activity				dipeptidase activity
Dynein heavy chain 9, axonemal OS=Homo sapiens GN=DNAH9 PE=1 SV=3	DYH9_HUMAN	512 kDa	Homo sapiens				cell projection organization	cell projection organization	microtubule-based movement			microtubule-based movement						spermatogenesis	spermatogenesis					cytoplasm	dynein complex				cytoskeleton					axoneme					ATP binding	ATPase activity				motor activity		motor activity
AF4/FMR2 family member 3 OS=Homo sapiens GN=AFF3 PE=1 SV=2	AFF3_HUMAN	133 kDa	Homo sapiens		regulation of transcription, DNA-dependent		transcription, DNA-dependent	embryonic hindlimb morphogenesis						transcription, DNA-dependent		embryonic hindlimb morphogenesis				response to tumor necrosis factor				cytoplasm					nucleus			nucleus		nucleoplasm					double-stranded DNA binding					double-stranded DNA binding
Transcription factor Sp8 OS=Homo sapiens GN=SP8 PE=1 SV=3	SP8_HUMAN	49 kDa	Homo sapiens		regulation of transcription, DNA-dependent		transcription, DNA-dependent	embryonic limb morphogenesis						transcription, DNA-dependent		proximal/distal pattern formation													nucleus			nucleus							metal ion binding					DNA binding
Scavenger receptor class F member 1 OS=Homo sapiens GN=SCARF1 PE=1 SV=3	sp|Q14162|SREC_HUMAN-DECOY	?	unknown
Taste receptor type 2 member 50 OS=Homo sapiens GN=TAS2R50 PE=2 SV=2	sp|P59544|T2R50_HUMAN-DECOY	?	unknown
WD repeat-containing protein 7 OS=Homo sapiens GN=WDR7 PE=1 SV=2	WDR7_HUMAN	164 kDa	Homo sapiens				hemopoietic progenitor cell differentiation	hemopoietic progenitor cell differentiation			hemopoietic progenitor cell differentiation					hemopoietic progenitor cell differentiation								synaptic vesicle					synaptic vesicle
Death domain-containing protein CRADD OS=Homo sapiens GN=CRADD PE=1 SV=1	CRADD_HUMAN	23 kDa	Homo sapiens		caspase activation		DNA damage response, signal transduction by p53 class mediator resulting in cell cycle arrest	caspase activation												DNA damage response, signal transduction by p53 class mediator resulting in cell cycle arrest				cytosol					nucleus			nucleus							protein binding, bridging					protein binding, bridging
GPI ethanolamine phosphate transferase 3 OS=Homo sapiens GN=PIGO PE=1 SV=3	PIGO_HUMAN	119 kDa	Homo sapiens				GPI anchor biosynthetic process							GPI anchor biosynthetic process										endoplasmic reticulum membrane		endoplasmic reticulum membrane			endoplasmic reticulum membrane	endoplasmic reticulum membrane			endoplasmic reticulum membrane	endoplasmic reticulum membrane						mannose-ethanolamine phosphotransferase activity				mannose-ethanolamine phosphotransferase activity
Galactose-3-O-sulfotransferase 2 OS=Homo sapiens GN=GAL3ST2 PE=1 SV=2	G3ST2_HUMAN	46 kDa	Homo sapiens				glycolipid biosynthetic process							glycolipid biosynthetic process									Golgi cisterna membrane	Golgi cisterna membrane					Golgi cisterna membrane	Golgi cisterna membrane			Golgi cisterna membrane	Golgi cisterna membrane						galactosylceramide sulfotransferase activity				galactosylceramide sulfotransferase activity
F-box only protein 38 OS=Homo sapiens GN=FBXO38 PE=1 SV=3	FBX38_HUMAN	134 kDa	Homo sapiens																					cytoplasm					nucleus			nucleus
Cation-independent mannose-6-phosphate receptor OS=Homo sapiens GN=IGF2R PE=1 SV=3	MPRI_HUMAN	274 kDa	Homo sapiens		signal transduction		receptor-mediated endocytosis	liver development	receptor-mediated endocytosis			receptor-mediated endocytosis				organ regeneration		spermatogenesis	spermatogenesis	response to retinoic acid			trans-Golgi network membrane	trans-Golgi network membrane			late endosome	extracellular space	early endosome	focal adhesion		nuclear envelope lumen	lysosomal membrane	trans-Golgi network transport vesicle	integral to plasma membrane				mannose binding	insulin-like growth factor receptor activity				transporter activity	insulin-like growth factor receptor activity				transporter activity
Nck-associated protein 5-like OS=Homo sapiens GN=NCKAP5L PE=1 SV=2	sp|Q9HCH0|NCK5L_HUMAN-DECOY	?	unknown
Putative Polycomb group protein ASXL2 OS=Homo sapiens GN=ASXL2 PE=1 SV=1	ASXL2_HUMAN	154 kDa	Homo sapiens		positive regulation of fat cell differentiation		transcription, DNA-dependent							transcription, DNA-dependent															nucleoplasm			nucleoplasm		nucleoplasm					metal ion binding					DNA binding
Sodium/hydrogen exchanger 11 OS=Homo sapiens GN=SLC9C2 PE=2 SV=1	sp|Q5TAH2|SL9C2_HUMAN-DECOY	?	unknown
Integrin alpha-E OS=Homo sapiens GN=ITGAE PE=1 SV=3	sp|P38570|ITAE_HUMAN-DECOY	?	unknown
Collagen alpha-1(I) chain OS=Homo sapiens GN=COL1A1 PE=1 SV=5	CO1A1_HUMAN	139 kDa	Homo sapiens		regulation of immune response		platelet activation	bone trabecula formation	protein transport		leukocyte migration	leukocyte migration	leukocyte migration	collagen catabolic process		blood coagulation				response to drug			Golgi apparatus	Golgi apparatus				extracellular region	secretory granule					endoplasmic reticulum lumen					metal ion binding					extracellular matrix structural constituent			extracellular matrix structural constituent
Multiple PDZ domain protein OS=Homo sapiens GN=MPDZ PE=1 SV=2	MPDZ_HUMAN	222 kDa	Homo sapiens	cell adhesion			cell adhesion															viral reproduction		cytoplasmic vesicle	postsynaptic density				cytoplasmic vesicle	postsynaptic membrane				postsynaptic density	apical plasma membrane				protein C-terminus binding					protein C-terminus binding
Protein FAM133B OS=Homo sapiens GN=FAM133B PE=1 SV=1	sp|Q5BKY9|F133B_HUMAN-DECOY	?	unknown
Protein eyes shut homolog OS=Homo sapiens GN=EYS PE=1 SV=5	sp|Q5T1H1|EYS_HUMAN-DECOY	?	unknown
Methylmalonic aciduria and homocystinuria type C protein OS=Homo sapiens GN=MMACHC PE=1 SV=3	sp|Q9Y4U1|MMAC_HUMAN-DECOY (+1)	?	unknown
Zinc finger protein 281 OS=Homo sapiens GN=ZNF281 PE=1 SV=1	ZN281_HUMAN	97 kDa	Homo sapiens		negative regulation of transcription, DNA-dependent		transcription, DNA-dependent	embryonic body morphogenesis						transcription, DNA-dependent		embryonic body morphogenesis													nucleus			nucleus		nucleoplasm					transcription corepressor activity					transcription factor activity				transcription corepressor activity
Gastric inhibitory polypeptide receptor OS=Homo sapiens GN=GIPR PE=1 SV=1	sp|P48546|GIPR_HUMAN-DECOY	?	unknown
Protocadherin gamma-B3 OS=Homo sapiens GN=PCDHGB3 PE=2 SV=3	PCDGF_HUMAN	101 kDa	Homo sapiens	homophilic cell adhesion			homophilic cell adhesion																							integral to membrane					plasma membrane				calcium ion binding					calcium ion binding
Tumor suppressor p53-binding protein 1 OS=Homo sapiens GN=TP53BP1 PE=1 SV=2	TP53B_HUMAN	214 kDa	Homo sapiens		positive regulation of transcription factor activity		double-strand break repair via nonhomologous end joining							protein sumoylation						DNA damage checkpoint				cytoplasm					nucleus			nucleus		nucleoplasm					DNA binding					p53 binding
Sushi domain-containing protein 2 OS=Homo sapiens GN=SUSD2 PE=1 SV=1	SUSD2_HUMAN	90 kDa	Homo sapiens		negative regulation of cell division						immune response									immune response								extracellular vesicular exosome		plasma membrane					plasma membrane				polysaccharide binding					scavenger receptor activity	scavenger receptor activity
Keratin-associated protein 23-1 OS=Homo sapiens GN=KRTAP23-1 PE=1 SV=1	KR231_HUMAN	7 kDa	Homo sapiens																						intermediate filament				intermediate filament					intermediate filament
Mucolipin-2 OS=Homo sapiens GN=MCOLN2 PE=2 SV=2	MCLN2_HUMAN	66 kDa	Homo sapiens																											integral to membrane					plasma membrane									calcium channel activity					calcium channel activity
Probable ribonuclease ZC3H12C OS=Homo sapiens GN=ZC3H12C PE=1 SV=2	sp|Q9C0D7|ZC12C_HUMAN-DECOY	?	unknown
ALS2 C-terminal-like protein OS=Homo sapiens GN=ALS2CL PE=1 SV=1	sp|Q60I27|AL2CL_HUMAN-DECOY	?	unknown
Junctional protein associated with coronary artery disease OS=Homo sapiens GN=KIAA1462 PE=1 SV=3	JCAD_HUMAN	148 kDa	Homo sapiens	cell adhesion			cell adhesion																							cell-cell junction					cell-cell junction
Sodium channel protein type 10 subunit alpha OS=Homo sapiens GN=SCN10A PE=1 SV=2	sp|Q9Y5Y9|SCNAA_HUMAN-DECOY	?	unknown
Corticosteroid-binding globulin OS=Homo sapiens GN=SERPINA6 PE=1 SV=1	CBG_HUMAN	45 kDa	Homo sapiens				glucocorticoid metabolic process		transport			transport		glucocorticoid metabolic process														extracellular space											steroid binding				serine-type endopeptidase inhibitor activity	serine-type endopeptidase inhibitor activity
Xaa-Pro dipeptidase OS=Homo sapiens GN=PEPD PE=1 SV=3	PEPD_HUMAN	55 kDa	Homo sapiens				amino acid metabolic process							collagen catabolic process		collagen catabolic process												extracellular vesicular exosome											manganese ion binding	aminopeptidase activity				manganese ion binding
Keratin-associated protein 10-3 OS=Homo sapiens GN=KRTAP10-3 PE=2 SV=2	KR103_HUMAN	22 kDa	Homo sapiens																						keratin filament				keratin filament					keratin filament
FYVE, RhoGEF and PH domain-containing protein 5 OS=Homo sapiens GN=FGD5 PE=1 SV=3	sp|Q6ZNL6|FGD5_HUMAN-DECOY	?	unknown
Protein Wnt-11 OS=Homo sapiens GN=WNT11 PE=1 SV=2	WNT11_HUMAN	39 kDa	Homo sapiens		negative regulation of cell growth		epithelial to mesenchymal transition	bone mineralization				protein localization at cell surface		protein amino acid phosphorylation		osteoblast differentiation				response to nutrient levels				cytoplasm				extracellular space											frizzled binding				protein kinase activator activity	GTPase activator activity
Leucine-rich repeat transmembrane neuronal protein 4 OS=Homo sapiens GN=LRRTM4 PE=2 SV=2	sp|Q86VH4|LRRT4_HUMAN-DECOY	?	unknown
A-kinase anchor protein 8-like OS=Homo sapiens GN=AKAP8L PE=1 SV=3	sp|Q9ULX6|AKP8L_HUMAN-DECOY	?	unknown
Integrin beta-4 OS=Homo sapiens GN=ITGB4 PE=1 SV=5	ITB4_HUMAN	202 kDa	Homo sapiens	cell adhesion	integrin-mediated signaling pathway		autophagy	gut development				cell motility	cell motility	autophagy		skin development				response to wounding								extracellular vesicular exosome	nucleus	plasma membrane		nucleus			plasma membrane				G-protein-coupled receptor binding					G-protein-coupled receptor binding	receptor activity
Solute carrier family 26 member 6 OS=Homo sapiens GN=SLC26A6 PE=1 SV=1	S26A6_HUMAN	83 kDa	Homo sapiens		intracellular pH elevation		sperm capacitation	sperm capacitation	sulfate transport			sulfate transport				intestinal absorption		sperm capacitation	sperm capacitation					endoplasmic reticulum		endoplasmic reticulum			cytoplasmic vesicle membrane	membrane			vesicle membrane	cytoplasmic vesicle membrane	plasma membrane				PDZ domain binding					oxalate transmembrane transporter activity					oxalate transmembrane transporter activity
UDP-glucose:glycoprotein glucosyltransferase 1 OS=Homo sapiens GN=UGGT1 PE=1 SV=3	sp|Q9NYU2|UGGG1_HUMAN-DECOY	?	unknown
Serine/threonine-protein kinase 10 OS=Homo sapiens GN=STK10 PE=1 SV=1	STK10_HUMAN	112 kDa	Homo sapiens				protein amino acid autophosphorylation							protein amino acid phosphorylation										cytoplasm				extracellular vesicular exosome		plasma membrane					plasma membrane				identical protein binding	polo kinase kinase activity				polo kinase kinase activity	polo kinase kinase activity
E3 ubiquitin-protein ligase NEDD4 OS=Homo sapiens GN=NEDD4 PE=1 SV=4	sp|P46934|NEDD4_HUMAN-DECOY	?	unknown
Low-density lipoprotein receptor-related protein 10 OS=Homo sapiens GN=LRP10 PE=1 SV=2	LRP10_HUMAN	76 kDa	Homo sapiens					inner ear development	lipid transport			lipid transport		lipid metabolic process		inner ear development														coated pit					coated pit				low-density lipoprotein receptor activity					low-density lipoprotein receptor activity	low-density lipoprotein receptor activity
Probable helicase with zinc finger domain OS=Homo sapiens GN=HELZ PE=1 SV=2	HELZ_HUMAN	219 kDa	Homo sapiens																										nucleus	membrane		nucleus							ATP binding	helicase activity				helicase activity
FACT complex subunit SSRP1 OS=Homo sapiens GN=SSRP1 PE=1 SV=1	sp|Q08945|SSRP1_HUMAN-DECOY	?	unknown
Dipeptidyl aminopeptidase-like protein 6 OS=Homo sapiens GN=DPP6 PE=1 SV=2	DPP6_HUMAN	98 kDa	Homo sapiens																									extracellular vesicular exosome		plasma membrane					plasma membrane			potassium channel regulator activity		serine-type peptidase activity				serine-type peptidase activity
Leucine-rich repeat and fibronectin type-III domain-containing protein 5 OS=Homo sapiens GN=LRFN5 PE=1 SV=2	LRFN5_HUMAN	79 kDa	Homo sapiens				synaptic transmission									synaptic transmission														integral to membrane					plasma membrane
Protein jagged-2 OS=Homo sapiens GN=JAG2 PE=1 SV=3	JAG2_HUMAN	133 kDa	Homo sapiens		regulation of cell adhesion		cell cycle	morphogenesis of embryonic epithelium			gamma-delta T cell differentiation			Notch receptor processing		respiratory system process		spermatogenesis	spermatogenesis											plasma membrane					plasma membrane				calcium ion binding					Notch binding
Nuclear ubiquitous casein and cyclin-dependent kinase substrate 1 OS=Homo sapiens GN=NUCKS1 PE=1 SV=1	sp|Q9H1E3|NUCKS_HUMAN-DECOY	?	unknown
Nucleolar pre-ribosomal-associated protein 1 OS=Homo sapiens GN=URB1 PE=1 SV=4	sp|O60287|NPA1P_HUMAN-DECOY	?	unknown
Protein WWC2 OS=Homo sapiens GN=WWC2 PE=1 SV=2	sp|Q6AWC2|WWC2_HUMAN-DECOY	?	unknown
Olfactory receptor 6K6 OS=Homo sapiens GN=OR6K6 PE=2 SV=2	sp|Q8NGW6|OR6K6_HUMAN-DECOY	?	unknown
High affinity copper uptake protein 1 OS=Homo sapiens GN=SLC31A1 PE=1 SV=1	sp|O15431|COPT1_HUMAN-DECOY	?	unknown
Properdin OS=Homo sapiens GN=CFP PE=1 SV=2	sp|P27918|PROP_HUMAN-DECOY	?	unknown
WD repeat-containing protein 44 OS=Homo sapiens GN=WDR44 PE=1 SV=1	sp|Q5JSH3|WDR44_HUMAN-DECOY	?	unknown
PHD and RING finger domain-containing protein 1 OS=Homo sapiens GN=PHRF1 PE=1 SV=3	sp|Q9P1Y6|PHRF1_HUMAN-DECOY	?	unknown
Neuropeptide Y receptor type 1 OS=Homo sapiens GN=NPY1R PE=1 SV=1	NPY1R_HUMAN	44 kDa	Homo sapiens		regulation of blood pressure		G-protein signaling, adenylate cyclase inhibiting pathway							glucose metabolic process		regulation of blood pressure				feeding behavior										plasma membrane					plasma membrane				neuropeptide Y receptor activity					neuropeptide Y receptor activity	neuropeptide Y receptor activity
Ataxin-1-like OS=Homo sapiens GN=ATXN1L PE=1 SV=1	ATX1L_HUMAN	73 kDa	Homo sapiens		negative regulation of transcription from RNA polymerase II promoter		transcription, DNA-dependent	alveolus development						transcription, DNA-dependent		alveolus development													nucleolus			nucleus		nucleolus					DNA binding					DNA binding
Adenylate cyclase type 1 OS=Homo sapiens GN=ADCY1 PE=1 SV=2	sp|Q08828|ADCY1_HUMAN-DECOY	?	unknown
Bifunctional arginine demethylase and lysyl-hydroxylase JMJD6 OS=Homo sapiens GN=JMJD6 PE=1 SV=1	JMJD6_HUMAN	46 kDa	Homo sapiens		erythrocyte development		T cell differentiation in the thymus	erythrocyte development	recognition of apoptotic cell		erythrocyte development	recognition of apoptotic cell		transcription, DNA-dependent		lung development								cytosol					nucleus	plasma membrane		nucleus		nucleolus	plasma membrane				iron ion binding	histone demethylase activity				receptor activity	receptor activity
Hippocampus abundant transcript 1 protein OS=Homo sapiens GN=MFSD14A PE=2 SV=2	MF14A_HUMAN	53 kDa	Homo sapiens				transmembrane transport		transmembrane transport			transmembrane transport																		integral to membrane														transporter activity					transporter activity
Sodium leak channel non-selective protein OS=Homo sapiens GN=NALCN PE=1 SV=1	sp|Q8IZF0|NALCN_HUMAN-DECOY	?	unknown
Sodium/glucose cotransporter 1 OS=Homo sapiens GN=SLC5A1 PE=1 SV=1	SC5A1_HUMAN	74 kDa	Homo sapiens						glucose transport			glucose transport				D-glucose absorption												extracellular vesicular exosome		plasma membrane					plasma membrane									glucose:sodium symporter activity					glucose:sodium symporter activity
FXYD domain-containing ion transport regulator 7 OS=Homo sapiens GN=FXYD7 PE=1 SV=1	sp|P58549|FXYD7_HUMAN-DECOY	?	unknown
Probable G-protein coupled receptor 179 OS=Homo sapiens GN=GPR179 PE=1 SV=2	GP179_HUMAN	257 kDa	Homo sapiens		G-protein coupled receptor protein signaling pathway		G-protein coupled receptor protein signaling pathway									visual perception														integral to membrane					plasma membrane									G-protein coupled receptor activity	G-protein coupled receptor activity
Dynein heavy chain 7, axonemal OS=Homo sapiens GN=DNAH7 PE=1 SV=2	sp|Q8WXX0|DYH7_HUMAN-DECOY	?	unknown
Carbonic anhydrase 1 OS=Homo sapiens GN=CA1 PE=1 SV=2	CAH1_HUMAN	29 kDa	Homo sapiens				one-carbon compound metabolic process		bicarbonate transport			bicarbonate transport		one-carbon compound metabolic process										cytosol				extracellular vesicular exosome											zinc ion binding	arylesterase activity				zinc ion binding
T-lymphoma invasion and metastasis-inducing protein 2 OS=Homo sapiens GN=TIAM2 PE=2 SV=4	TIAM2_HUMAN	190 kDa	Homo sapiens		positive regulation of apoptosis																			cytosol				extracellular vesicular exosome		membrane													GTPase activator activity	receptor signaling protein activity	receptor signaling protein activity
Pogo transposable element with ZNF domain OS=Homo sapiens GN=POGZ PE=1 SV=2	POGZ_HUMAN	155 kDa	Homo sapiens				kinetochore assembly																	cytoplasm					nucleus			nucleus		nucleoplasm					metal ion binding					DNA binding
Cadherin-related family member 3 OS=Homo sapiens GN=CDHR3 PE=1 SV=1	sp|Q6ZTQ4|CDHR3_HUMAN-DECOY	?	unknown
Sarcolemmal membrane-associated protein OS=Homo sapiens GN=SLMAP PE=1 SV=1	sp|Q14BN4|SLMAP_HUMAN-DECOY	?	unknown
Multidrug resistance protein 1 OS=Homo sapiens GN=ABCB1 PE=1 SV=3	sp|P08183|MDR1_HUMAN-DECOY	?	unknown
Mitogen-activated protein kinase kinase kinase 9 OS=Homo sapiens GN=MAP3K9 PE=1 SV=3	M3K9_HUMAN	122 kDa	Homo sapiens		regulation of transcription, DNA-dependent		apoptosis	apoptosis						protein amino acid autophosphorylation																									protein homodimerization activity	MAP kinase kinase activity				JUN kinase kinase kinase activity	JUN kinase kinase kinase activity
Olfactory receptor 52E6 OS=Homo sapiens GN=OR52E6 PE=3 SV=2	sp|Q96RD3|O52E6_HUMAN-DECOY	?	unknown
VPS10 domain-containing receptor SorCS1 OS=Homo sapiens GN=SORCS1 PE=1 SV=3	SORC1_HUMAN	130 kDa	Homo sapiens		neuropeptide signaling pathway		neuropeptide signaling pathway																							integral to membrane									neuropeptide receptor activity					neuropeptide receptor activity	neuropeptide receptor activity
Nck-associated protein 5 OS=Homo sapiens GN=NCKAP5 PE=1 SV=2	sp|O14513|NCKP5_HUMAN-DECOY	?	unknown
Serine/threonine-protein kinase MRCK alpha OS=Homo sapiens GN=CDC42BPA PE=1 SV=1	sp|Q5VT25|MRCKA_HUMAN-DECOY	?	unknown
Protein FAM71B OS=Homo sapiens GN=FAM71B PE=1 SV=2	sp|Q8TC56|FA71B_HUMAN-DECOY	?	unknown
Latent-transforming growth factor beta-binding protein 1 OS=Homo sapiens GN=LTBP1 PE=1 SV=4	sp|Q14766|LTBP1_HUMAN-DECOY	?	unknown
Olfactory receptor 6C74 OS=Homo sapiens GN=OR6C74 PE=3 SV=1	O6C74_HUMAN	35 kDa	Homo sapiens																											integral to membrane					plasma membrane									olfactory receptor activity	olfactory receptor activity
Protein Shroom4 OS=Homo sapiens GN=SHROOM4 PE=1 SV=3	sp|Q9ULL8|SHRM4_HUMAN-DECOY	?	unknown
Fibrinogen beta chain OS=Homo sapiens GN=FGB PE=1 SV=2	FIBB_HUMAN	56 kDa	Homo sapiens	cell-matrix adhesion	blood coagulation		cell-matrix adhesion		platelet degranulation		innate immune response	platelet degranulation		plasminogen activation	induction of bacterial agglutination	blood coagulation				induction of bacterial agglutination				cell cortex				extracellular region	platelet alpha granule lumen	external side of plasma membrane				platelet alpha granule lumen	external side of plasma membrane				chaperone binding					chaperone binding			structural molecule activity
Keratin, type I cytoskeletal 16 OS=Homo sapiens GN=KRT16 PE=1 SV=4	K1C16_HUMAN	51 kDa	Homo sapiens		negative regulation of cell migration		cytoskeleton organization	epidermis development			innate immune response	keratinocyte migration	keratinocyte migration			keratinization				inflammatory response					cytoskeleton			extracellular vesicular exosome	nucleus			nucleus		intermediate filament										structural constituent of cytoskeleton			structural constituent of cytoskeleton
Ras/Rap GTPase-activating protein SynGAP OS=Homo sapiens GN=SYNGAP1 PE=1 SV=4	SYGP1_HUMAN	148 kDa	Homo sapiens		regulation of synapse structure and activity		dendrite development	dendrite development						receptor clustering		visual learning				visual learning				cytosol	postsynaptic density				postsynaptic density	intrinsic to internal side of plasma membrane				postsynaptic density	intrinsic to internal side of plasma membrane								GTPase activator activity	GTPase activator activity
GRAM domain-containing protein 1C OS=Homo sapiens GN=GRAMD1C PE=1 SV=2	GRM1C_HUMAN	76 kDa	Homo sapiens																											integral to membrane
Prolactin-releasing peptide receptor OS=Homo sapiens GN=PRLHR PE=1 SV=3	PRLHR_HUMAN	41 kDa	Homo sapiens		cell surface receptor linked signal transduction		cell surface receptor linked signal transduction							hormone metabolic process	female pregnancy			female pregnancy	female pregnancy	feeding behavior										plasma membrane					plasma membrane				neuropeptide receptor activity					neuropeptide receptor activity	neuropeptide Y receptor activity
Collagen alpha-3(IV) chain OS=Homo sapiens GN=COL4A3 PE=1 SV=3	sp|Q01955|CO4A3_HUMAN-DECOY	?	unknown
SLIT and NTRK-like protein 5 OS=Homo sapiens GN=SLITRK5 PE=2 SV=2	sp|O94991|SLIK5_HUMAN-DECOY	?	unknown
Glypican-3 OS=Homo sapiens GN=GPC3 PE=1 SV=1	GPC3_HUMAN	66 kDa	Homo sapiens		positive regulation of smoothened signaling pathway		osteoclast differentiation	embryonic hindlimb morphogenesis			osteoclast differentiation			glycosaminoglycan biosynthetic process		bone mineralization							Golgi lumen	lysosomal lumen				extracellular space	Golgi lumen	plasma membrane				Golgi lumen	plasma membrane				heparan sulfate proteoglycan binding					heparan sulfate proteoglycan binding
Serine protease inhibitor Kazal-type 5 OS=Homo sapiens GN=SPINK5 PE=1 SV=2	sp|Q9NQ38|ISK5_HUMAN-DECOY	?	unknown
Poliovirus receptor OS=Homo sapiens GN=PVR PE=1 SV=2	sp|P15151|PVR_HUMAN-DECOY	?	unknown
SUN domain-containing ossification factor OS=Homo sapiens GN=SUCO PE=1 SV=1	sp|Q9UBS9|SUCO_HUMAN-DECOY	?	unknown
Transcription factor E4F1 OS=Homo sapiens GN=E4F1 PE=1 SV=2	E4F1_HUMAN	83 kDa	Homo sapiens		negative regulation of transcription from RNA polymerase II promoter		transcription, DNA-dependent							DNA replication								viral reproduction		cytoplasm	spindle				spindle			nucleoplasm		nucleoplasm					metal ion binding	ligase activity				ligase activity				transcription corepressor activity
Pleckstrin homology domain-containing family H member 1 OS=Homo sapiens GN=PLEKHH1 PE=2 SV=2	sp|Q9ULM0|PKHH1_HUMAN-DECOY	?	unknown
Protein inturned OS=Homo sapiens GN=INTU PE=1 SV=2	INTU_HUMAN	106 kDa	Homo sapiens		regulation of ossification		cilium biogenesis	spinal cord dorsal/ventral patterning								hair follicle morphogenesis								cytoplasm
Nuclear ubiquitous casein and cyclin-dependent kinase substrate 1 OS=Homo sapiens GN=NUCKS1 PE=1 SV=1	NUCKS_HUMAN	27 kDa	Homo sapiens		positive regulation by host of viral transcription		replication fork processing							double-strand break repair via homologous recombination	positive regulation by host of viral transcription			reactivation of latent virus	reactivation of latent virus	double-strand break repair via homologous recombination		reactivation of latent virus		cytoplasm					nucleus			nucleus		nuclear chromatin					transcription factor binding					double-stranded DNA binding
Olfactory receptor 10K1 OS=Homo sapiens GN=OR10K1 PE=2 SV=1	sp|Q8NGX5|O10K1_HUMAN-DECOY	?	unknown
1-phosphatidylinositol 4,5-bisphosphate phosphodiesterase beta-1 OS=Homo sapiens GN=PLCB1 PE=1 SV=1	sp|Q9NQ66|PLCB1_HUMAN-DECOY	?	unknown
Sodium-coupled neutral amino acid transporter 1 OS=Homo sapiens GN=SLC38A1 PE=1 SV=1	S38A1_HUMAN	54 kDa	Homo sapiens		neurotransmitter uptake		neurotransmitter uptake		amino acid transport			amino acid transport				neurotransmitter uptake												extracellular vesicular exosome		plasma membrane					plasma membrane									L-glutamine transmembrane transporter activity					amino acid transmembrane transporter activity
Integrin beta-like protein 1 OS=Homo sapiens GN=ITGBL1 PE=2 SV=1	sp|O95965|ITGBL_HUMAN-DECOY	?	unknown
Putative ciliary rootlet coiled-coil protein 2 OS=Homo sapiens GN=CROCC2 PE=5 SV=3	sp|H7BZ55|CRCC2_HUMAN-DECOY	?	unknown
Proton myo-inositol cotransporter OS=Homo sapiens GN=SLC2A13 PE=1 SV=3	sp|Q96QE2|MYCT_HUMAN-DECOY	?	unknown
Hsp70-binding protein 1 OS=Homo sapiens GN=HSPBP1 PE=1 SV=1	sp|Q9NZL4|HPBP1_HUMAN-DECOY	?	unknown
HMG domain-containing protein 3 OS=Homo sapiens GN=HMGXB3 PE=2 SV=2	sp|Q12766|HMGX3_HUMAN-DECOY	?	unknown
Proline-rich protein 11 OS=Homo sapiens GN=PRR11 PE=1 SV=1	PRR11_HUMAN	40 kDa	Homo sapiens		regulation of cell cycle																			cytoplasm					nucleus	membrane		nucleus
Mediator of RNA polymerase II transcription subunit 12 OS=Homo sapiens GN=MED12 PE=1 SV=4	sp|Q93074|MED12_HUMAN-DECOY	?	unknown
Histone-lysine N-methyltransferase 2D OS=Homo sapiens GN=KMT2D PE=1 SV=2	KMT2D_HUMAN	593 kDa	Homo sapiens		oocyte growth		histone H3-K4 methylation	oocyte growth		oocyte growth				histone H3-K4 methylation				oocyte growth	oocyte growth	response to estrogen stimulus									nucleus			nucleus		nucleoplasm					zinc ion binding	histone-lysine N-methyltransferase activity				histone-lysine N-methyltransferase activity
Protein EVI2B OS=Homo sapiens GN=EVI2B PE=1 SV=2	EVI2B_HUMAN	49 kDa	Homo sapiens																											integral to plasma membrane					integral to plasma membrane
Phospholipid-transporting ATPase IA OS=Homo sapiens GN=ATP8A1 PE=1 SV=1	AT8A1_HUMAN	131 kDa	Homo sapiens		positive regulation of cell migration		transmembrane ion transport		Golgi vesicle budding			Golgi vesicle budding				learning				learning			Golgi apparatus	endoplasmic reticulum		endoplasmic reticulum		extracellular vesicular exosome	chromaffin granule membrane	plasma membrane			chromaffin granule membrane	chromaffin granule membrane	plasma membrane				magnesium ion binding	cation-transporting ATPase activity				phospholipid-translocating ATPase activity					phospholipid-translocating ATPase activity
HLA class I histocompatibility antigen, alpha chain E OS=Homo sapiens GN=HLA-E PE=1 SV=3	sp|P13747|HLAE_HUMAN-DECOY	?	unknown
C-X-C chemokine receptor type 4 OS=Homo sapiens GN=CXCR4 PE=1 SV=1	CXCR4_HUMAN	40 kDa	Homo sapiens		myelin maintenance		dendritic cell chemotaxis	apoptosis			dendritic cell chemotaxis	dendritic cell chemotaxis	dendritic cell chemotaxis	activation of MAPK activity	response to virus	myelin maintenance		viral envelope fusion with host membrane	viral envelope fusion with host membrane	dendritic cell chemotaxis		viral envelope fusion with host membrane		cytoplasm			late endosome	extracellular vesicular exosome	cytoplasmic vesicle	plasma membrane					plasma membrane				C-X-C chemokine receptor activity					myosin light chain binding	viral receptor activity
Protein FAM133A OS=Homo sapiens GN=FAM133A PE=1 SV=1	F133A_HUMAN	29 kDa	Homo sapiens
UPF0606 protein KIAA1549 OS=Homo sapiens GN=KIAA1549 PE=1 SV=4	K1549_HUMAN	211 kDa	Homo sapiens																											integral to membrane
Fibroblast growth factor receptor 1 OS=Homo sapiens GN=FGFR1 PE=1 SV=3	FGFR1_HUMAN	92 kDa	Homo sapiens		positive regulation of phospholipase activity		induction of an organ	induction of an organ	vacuolar phosphate transport			neuron migration	neuron migration	transcription, DNA-dependent		sensory perception of sound								cytoplasmic membrane-bounded vesicle				extracellular region	nucleus	integral to plasma membrane		nucleus			integral to plasma membrane				ATP binding	1-phosphatidylinositol-3-kinase activity			Ras guanyl-nucleotide exchange factor activity	fibroblast growth factor receptor activity	fibroblast growth factor receptor activity
T-lymphoma invasion and metastasis-inducing protein 1 OS=Homo sapiens GN=TIAM1 PE=1 SV=2	sp|Q13009|TIAM1_HUMAN-DECOY	?	unknown
Plexin-A4 OS=Homo sapiens GN=PLXNA4 PE=1 SV=4	sp|Q9HCM2|PLXA4_HUMAN-DECOY	?	unknown
Loricrin OS=Homo sapiens GN=LOR PE=1 SV=2	sp|P23490|LORI_HUMAN-DECOY	?	unknown
EMI domain-containing protein 1 OS=Homo sapiens GN=EMID1 PE=2 SV=1	EMID1_HUMAN	45 kDa	Homo sapiens																				Golgi apparatus	endoplasmic reticulum		endoplasmic reticulum		proteinaceous extracellular matrix	endoplasmic reticulum
Keratin, type II cytoskeletal 75 OS=Homo sapiens GN=KRT75 PE=1 SV=2	K2C75_HUMAN	60 kDa	Homo sapiens				hemopoietic progenitor cell differentiation	hemopoietic progenitor cell differentiation			hemopoietic progenitor cell differentiation					hemopoietic progenitor cell differentiation									intermediate filament			extracellular vesicular exosome	intermediate filament					intermediate filament										structural molecule activity			structural molecule activity
Maestro heat-like repeat-containing protein family member 9 OS=Homo sapiens GN=MROH9 PE=2 SV=1	sp|Q5TGP6|MROH9_HUMAN-DECOY	?	unknown
Uncharacterized protein C9orf172 OS=Homo sapiens GN=C9orf172 PE=3 SV=1	sp|C9J069|CI172_HUMAN-DECOY	?	unknown
C-type mannose receptor 2 OS=Homo sapiens GN=MRC2 PE=1 SV=2	MRC2_HUMAN	167 kDa	Homo sapiens				endocytosis	osteoblast differentiation	endocytosis			endocytosis		collagen catabolic process		collagen catabolic process														focal adhesion					integral to plasma membrane				collagen binding					carbohydrate binding	transmembrane receptor activity
Putative deoxyribonuclease TATDN2 OS=Homo sapiens GN=TATDN2 PE=2 SV=2	TATD2_HUMAN	85 kDa	Homo sapiens				DNA catabolic process							DNA catabolic process										cytoplasm					nucleus			nucleus		nucleoplasm					metal ion binding	deoxyribonuclease activity				metal ion binding
Zinc finger protein 112 OS=Homo sapiens GN=ZNF112 PE=2 SV=2	ZN112_HUMAN	106 kDa	Homo sapiens		regulation of transcription, DNA-dependent		transcription, DNA-dependent							transcription, DNA-dependent															nucleus			nucleus							transcription factor activity					transcription factor activity				transcription factor activity
SUN domain-containing protein 2 OS=Homo sapiens GN=SUN2 PE=1 SV=3	SUN2_HUMAN	80 kDa	Homo sapiens		positive regulation of cell migration		nuclear migration along microfilament		nuclear migration along microfilament			centrosome localization												endosome membrane			endosome membrane		nuclear chromosome, telomeric region	integral to nuclear inner membrane		condensed nuclear chromosome	nuclear membrane	endosome membrane					lamin binding					lamin binding
Zinc finger protein 471 OS=Homo sapiens GN=ZNF471 PE=2 SV=1	ZN471_HUMAN	73 kDa	Homo sapiens		regulation of transcription, DNA-dependent		transcription, DNA-dependent							transcription, DNA-dependent															nucleus			nucleus							transcription factor activity					transcription factor activity				transcription factor activity
Transmembrane protein 2 OS=Homo sapiens GN=TMEM2 PE=1 SV=1	TMEM2_HUMAN	154 kDa	Homo sapiens					multicellular organismal development								multicellular organismal development												extracellular vesicular exosome		cell-cell adherens junction					cell-cell adherens junction
Thyrotropin-releasing hormone-degrading ectoenzyme OS=Homo sapiens GN=TRHDE PE=2 SV=1	sp|Q9UKU6|TRHDE_HUMAN-DECOY	?	unknown
Short stature homeobox protein 2 OS=Homo sapiens GN=SHOX2 PE=2 SV=4	SHOX2_HUMAN	35 kDa	Homo sapiens		negative regulation of transcription from RNA polymerase II promoter		chondrocyte development	nervous system development								skeletal development													nucleus			nucleus							sequence-specific DNA binding					sequence-specific DNA binding
Keratin-associated protein 9-2 OS=Homo sapiens GN=KRTAP9-2 PE=1 SV=2	sp|Q9BYQ4|KRA92_HUMAN-DECOY	?	unknown
Protein ZGRF1 OS=Homo sapiens GN=ZGRF1 PE=1 SV=3	sp|Q86YA3|ZGRF1_HUMAN-DECOY	?	unknown
Proto-oncogene Wnt-3 OS=Homo sapiens GN=WNT3 PE=1 SV=2	WNT3_HUMAN	40 kDa	Homo sapiens		positive regulation of Wnt receptor signaling pathway		cell morphogenesis	mesoderm formation				axon guidance				embryonic forelimb morphogenesis		gamete generation	gamete generation				Golgi lumen	endocytic vesicle membrane				extracellular region	Golgi lumen	plasma membrane			endocytic vesicle membrane	Golgi lumen	plasma membrane				frizzled binding					receptor agonist activity	receptor agonist activity
Cerebral cavernous malformations 2 protein-like OS=Homo sapiens GN=CCM2L PE=2 SV=3	CCM2L_HUMAN	62 kDa	Homo sapiens		negative regulation of homotypic cell-cell adhesion			cardiac muscle growth		cardiac muscle growth						cardiac muscle growth				wound healing
Transmembrane protein 132D OS=Homo sapiens GN=TMEM132D PE=1 SV=1	sp|Q14C87|T132D_HUMAN-DECOY	?	unknown
Gamma-tubulin complex component 5 OS=Homo sapiens GN=TUBGCP5 PE=1 SV=1	GCP5_HUMAN	118 kDa	Homo sapiens				microtubule nucleation																	cytoplasm	equatorial microtubule organizing center				equatorial microtubule organizing center					spindle pole					gamma-tubulin binding					structural constituent of cytoskeleton			structural constituent of cytoskeleton
Coiled-coil domain-containing protein 82 OS=Homo sapiens GN=CCDC82 PE=1 SV=2	CCD82_HUMAN	64 kDa	Homo sapiens
UPF0606 protein KIAA1549 OS=Homo sapiens GN=KIAA1549 PE=1 SV=4	sp|Q9HCM3|K1549_HUMAN-DECOY	?	unknown
B-cell CLL/lymphoma 9-like protein OS=Homo sapiens GN=BCL9L PE=1 SV=1	sp|Q86UU0|BCL9L_HUMAN-DECOY	?	unknown
Protein FAM193B OS=Homo sapiens GN=FAM193B PE=1 SV=3	sp|Q96PV7|F193B_HUMAN-DECOY	?	unknown
Protein kinase C-binding protein 1 OS=Homo sapiens GN=ZMYND8 PE=1 SV=2	PKCB1_HUMAN	132 kDa	Homo sapiens		positive regulation of filopodium formation																			cytoplasm					nucleus			nucleus							chromatin binding					transcription cofactor activity				transcription cofactor activity
Keratin-associated protein 6-3 OS=Homo sapiens GN=KRTAP6-3 PE=3 SV=3	KRA63_HUMAN	10 kDa	Homo sapiens																						intermediate filament				intermediate filament					intermediate filament
ELAV-like protein 4 OS=Homo sapiens GN=ELAVL4 PE=1 SV=2	sp|P26378|ELAV4_HUMAN-DECOY	?	unknown
Cholecystokinin receptor type A OS=Homo sapiens GN=CCKAR PE=1 SV=1	CCKAR_HUMAN	48 kDa	Homo sapiens		elevation of cytosolic calcium ion concentration		elevation of cytosolic calcium ion concentration	neuron migration				neuron migration	neuron migration			digestion				response to nutrient										plasma membrane					plasma membrane				cholecystokinin receptor activity					cholecystokinin receptor activity	cholecystokinin receptor activity
Contactin-associated protein-like 4 OS=Homo sapiens GN=CNTNAP4 PE=1 SV=3	CNTP4_HUMAN	145 kDa	Homo sapiens	cell adhesion	regulation of synaptic transmission, GABAergic		cell adhesion																							presynaptic membrane					cell junction
Formimidoyltransferase-cyclodeaminase OS=Homo sapiens GN=FTCD PE=1 SV=2	FTCD_HUMAN	59 kDa	Homo sapiens				cytoskeleton organization							histidine catabolic process									Golgi apparatus	cytoplasm	centriole	smooth endoplasmic reticulum membrane		extracellular vesicular exosome	Golgi membrane	smooth endoplasmic reticulum membrane			smooth endoplasmic reticulum membrane	Golgi membrane					folic acid binding	glutamate formimidoyltransferase activity				microtubule binding
Cysteine-rich motor neuron 1 protein OS=Homo sapiens GN=CRIM1 PE=1 SV=1	sp|Q9NZV1|CRIM1_HUMAN-DECOY	?	unknown
7SK snRNA methylphosphate capping enzyme OS=Homo sapiens GN=MEPCE PE=1 SV=1	MEPCE_HUMAN	74 kDa	Homo sapiens		negative regulation of transcription from RNA polymerase II promoter		RNA methylation							RNA methylation																										RNA methyltransferase activity				RNA methyltransferase activity
Metastasis suppressor protein 1 OS=Homo sapiens GN=MTSS1 PE=1 SV=2	MTSS1_HUMAN	82 kDa	Homo sapiens	cell adhesion	transmembrane receptor protein tyrosine kinase signaling pathway		microspike biogenesis	microspike biogenesis				cell motion												endocytic vesicle	actin cytoskeleton				actin cytoskeleton										receptor binding					receptor binding
Protein IWS1 homolog OS=Homo sapiens GN=IWS1 PE=1 SV=2	IWS1_HUMAN	92 kDa	Homo sapiens		regulation of mRNA processing		transcription, DNA-dependent		mRNA transport			mRNA transport		transcription, DNA-dependent															nucleus			nucleus		nucleoplasm					DNA binding					DNA binding
Kinetochore-associated protein 1 OS=Homo sapiens GN=KNTC1 PE=1 SV=1	KNTC1_HUMAN	251 kDa	Homo sapiens		regulation of exit from mitosis		protein complex assembly																	cytosol	kinetochore microtubule				nucleus	plasma membrane		nucleus		spindle pole	plasma membrane
Signal-induced proliferation-associated 1-like protein 3 OS=Homo sapiens GN=SIPA1L3 PE=1 SV=3	SI1L3_HUMAN	195 kDa	Homo sapiens		regulation of small GTPase mediated signal transduction		cytoskeleton organization	hemopoietic progenitor cell differentiation			hemopoietic progenitor cell differentiation					eye development									stress fiber			extracellular space	stress fiber	apical plasma membrane				stress fiber	apical plasma membrane								GTPase activator activity	GTPase activator activity
Receptor-type tyrosine-protein phosphatase mu OS=Homo sapiens GN=PTPRM PE=1 SV=2	PTPRM_HUMAN	164 kDa	Homo sapiens	homophilic cell adhesion	signal transduction		protein amino acid dephosphorylation	retinal ganglion cell axon guidance				retinal ganglion cell axon guidance		protein amino acid dephosphorylation		neurite development				response to drug				perinuclear region of cytoplasm						cell-cell junction					cell-cell junction				cadherin binding	protein tyrosine phosphatase activity				cadherin binding	transmembrane receptor protein tyrosine phosphatase activity
Glycogen [starch] synthase, liver OS=Homo sapiens GN=GYS2 PE=1 SV=2	sp|P54840|GYS2_HUMAN-DECOY	?	unknown
Fibroblast growth factor 5 OS=Homo sapiens GN=FGF5 PE=1 SV=4	FGF5_HUMAN	30 kDa	Homo sapiens		regulation of phosphoinositide 3-kinase cascade		phosphoinositide-mediated signaling	nervous system development								glial cell differentiation												extracellular region											fibroblast growth factor receptor binding	1-phosphatidylinositol-3-kinase activity			Ras guanyl-nucleotide exchange factor activity	Ras guanyl-nucleotide exchange factor activity
Serine/threonine-protein kinase 24 OS=Homo sapiens GN=STK24 PE=1 SV=1	STK24_HUMAN	49 kDa	Homo sapiens		induction of apoptosis by oxidative stress		protein amino acid autophosphorylation	cell structure disassembly during apoptosis						protein amino acid phosphorylation		regulation of axon regeneration				response to hydrogen peroxide				cytosol				extracellular vesicular exosome	nucleolus	cell-cell adherens junction		nucleus		nucleolus	cell-cell adherens junction				metal ion binding	protein kinase activity				receptor signaling protein serine/threonine kinase activity	receptor signaling protein serine/threonine kinase activity
TPR and ankyrin repeat-containing protein 1 OS=Homo sapiens GN=TRANK1 PE=2 SV=4	sp|O15050|TRNK1_HUMAN-DECOY	?	unknown
Neogenin OS=Homo sapiens GN=NEO1 PE=1 SV=2	NEO1_HUMAN	160 kDa	Homo sapiens	cell adhesion	positive regulation of BMP signaling pathway		axon guidance	axon guidance				axon guidance				axon guidance							Golgi apparatus	Golgi apparatus					Golgi apparatus	plasma membrane		nucleoplasm		nucleoplasm	plasma membrane									receptor activity	receptor activity
Tectonin beta-propeller repeat-containing protein 2 OS=Homo sapiens GN=TECPR2 PE=1 SV=4	sp|O15040|TCPR2_HUMAN-DECOY	?	unknown
GLTSCR1-like protein OS=Homo sapiens GN=GLTSCR1L PE=1 SV=2	sp|Q6AI39|GSC1L_HUMAN-DECOY	?	unknown
Serine/threonine-protein kinase LMTK1 OS=Homo sapiens GN=AATK PE=1 SV=2	sp|Q6ZMQ8|LMTK1_HUMAN-DECOY	?	unknown
Transmembrane protein 151B OS=Homo sapiens GN=TMEM151B PE=2 SV=2	T151B_HUMAN	62 kDa	Homo sapiens																											integral to membrane
Desmoglein-3 OS=Homo sapiens GN=DSG3 PE=1 SV=2	sp|P32926|DSG3_HUMAN-DECOY	?	unknown
Myopalladin OS=Homo sapiens GN=MYPN PE=1 SV=2	sp|Q86TC9|MYPN_HUMAN-DECOY	?	unknown
Cubilin OS=Homo sapiens GN=CUBN PE=1 SV=5	CUBN_HUMAN	399 kDa	Homo sapiens		tissue homeostasis		receptor-mediated endocytosis		protein transport			protein transport		cholesterol metabolic process		tissue homeostasis							Golgi apparatus	lysosomal lumen		endoplasmic reticulum	endosome membrane	extracellular vesicular exosome	endocytic vesicle	plasma membrane			lysosomal membrane	endosome membrane	plasma membrane				protein homodimerization activity					transporter activity	receptor activity				transporter activity
Proto-oncogene vav OS=Homo sapiens GN=VAV1 PE=1 SV=4	VAV_HUMAN	98 kDa	Homo sapiens		regulation of cell size		platelet activation	T cell differentiation			immune response	neutrophil chemotaxis	neutrophil chemotaxis			platelet activation				platelet activation				cytosol						plasma membrane					plasma membrane				metal ion binding	phosphatidylinositol-4,5-bisphosphate 3-kinase activity			guanyl-nucleotide exchange factor activity	phosphatidylinositol-4,5-bisphosphate 3-kinase activity				transcription factor activity
Dedicator of cytokinesis protein 6 OS=Homo sapiens GN=DOCK6 PE=1 SV=3	DOCK6_HUMAN	230 kDa	Homo sapiens		blood coagulation		small GTPase mediated signal transduction									blood coagulation				blood coagulation				perinuclear region of cytoplasm																			guanyl-nucleotide exchange factor activity	guanyl-nucleotide exchange factor activity
Ankyrin repeat domain-containing protein 13B OS=Homo sapiens GN=ANKRD13B PE=1 SV=4	AN13B_HUMAN	70 kDa	Homo sapiens																					early endosome			late endosome		intracellular membrane-bounded organelle	plasma membrane					plasma membrane
Adhesion G protein-coupled receptor G3 OS=Homo sapiens GN=ADGRG3 PE=1 SV=1	AGRG3_HUMAN	61 kDa	Homo sapiens		cell surface receptor linked signal transduction		cell surface receptor linked signal transduction	B cell differentiation			B cell differentiation					B cell differentiation														plasma membrane					plasma membrane									G-protein coupled receptor activity	G-protein coupled receptor activity
Succinyl-CoA ligase [ADP-forming] subunit beta, mitochondrial OS=Homo sapiens GN=SUCLA2 PE=1 SV=3	SUCB1_HUMAN	50 kDa	Homo sapiens				succinate metabolic process							tricarboxylic acid cycle										mitochondrion				extracellular vesicular exosome	mitochondrial matrix	myelin sheath	mitochondrial matrix			mitochondrial matrix	myelin sheath				ATP binding	succinate-CoA ligase (ADP-forming) activity				metal ion binding
Sideroflexin-3 OS=Homo sapiens GN=SFXN3 PE=1 SV=2	SFXN3_HUMAN	36 kDa	Homo sapiens		iron ion homeostasis																			mitochondrion					mitochondrial membrane	mitochondrial membrane	mitochondrial membrane		mitochondrial membrane	mitochondrial membrane										ion transmembrane transporter activity					ion transmembrane transporter activity
Potassium voltage-gated channel subfamily KQT member 5 OS=Homo sapiens GN=KCNQ5 PE=1 SV=3	KCNQ5_HUMAN	102 kDa	Homo sapiens				synaptic transmission									synaptic transmission								clathrin coat						plasma membrane					plasma membrane									inward rectifier potassium channel activity					inward rectifier potassium channel activity
Cholinesterase OS=Homo sapiens GN=BCHE PE=1 SV=1	CHLE_HUMAN	68 kDa	Homo sapiens		negative regulation of cell proliferation		neuroblast differentiation	neuroblast differentiation						choline metabolic process		neuroblast differentiation				response to glucocorticoid stimulus								extracellular region	nuclear envelope lumen	membrane		nuclear envelope lumen		nuclear envelope lumen					choline binding	catalytic activity				enzyme binding
Keratin, type I cytoskeletal 17 OS=Homo sapiens GN=KRT17 PE=1 SV=2	K1C17_HUMAN	48 kDa	Homo sapiens		positive regulation of cell growth		intermediate filament organization	epidermis development								hair follicle morphogenesis								cytoplasm	intermediate filament			extracellular vesicular exosome	intermediate filament					intermediate filament					MHC class II protein binding					MHC class II protein binding	MHC class II receptor activity		structural constituent of cytoskeleton
Alkaline phosphatase, placental-like OS=Homo sapiens GN=ALPPL2 PE=2 SV=4	PPBN_HUMAN	57 kDa	Homo sapiens																											anchored to membrane					plasma membrane				metal ion binding	alkaline phosphatase activity				alkaline phosphatase activity
Lysosomal-associated transmembrane protein 4B OS=Homo sapiens GN=LAPTM4B PE=1 SV=1	LAP4B_HUMAN	41 kDa	Homo sapiens						transport			transport																		integral to membrane
Lateral signaling target protein 2 homolog OS=Homo sapiens GN=ZFYVE28 PE=1 SV=3	sp|Q9HCC9|LST2_HUMAN-DECOY	?	unknown
Late cornified envelope protein 3B OS=Homo sapiens GN=LCE3B PE=2 SV=1	sp|Q5TA77|LCE3B_HUMAN-DECOY	?	unknown
Acetyl-coenzyme A synthetase 2-like, mitochondrial OS=Homo sapiens GN=ACSS1 PE=1 SV=2	ACS2L_HUMAN	75 kDa	Homo sapiens				acetate biosynthetic process							acetyl-CoA biosynthetic process from acetate										mitochondrial matrix					mitochondrial matrix		mitochondrial matrix			mitochondrial matrix					AMP binding	acetate-CoA ligase activity				acetate-CoA ligase activity
Olfactory receptor 1S1 OS=Homo sapiens GN=OR1S1 PE=3 SV=2	OR1S1_HUMAN	37 kDa	Homo sapiens		G-protein coupled receptor protein signaling pathway		G-protein coupled receptor protein signaling pathway									detection of chemical stimulus involved in sensory perception				detection of chemical stimulus involved in sensory perception										plasma membrane					plasma membrane									olfactory receptor activity	olfactory receptor activity
Monocyte differentiation antigen CD14 OS=Homo sapiens GN=CD14 PE=1 SV=2	CD14_HUMAN	40 kDa	Homo sapiens		positive regulation of type I interferon production		MyD88-dependent toll-like receptor signaling pathway	apoptosis	phagocytosis		MyD88-dependent toll-like receptor signaling pathway	phagocytosis								response to electrical stimulus			Golgi apparatus	endosome membrane			endosome membrane	extracellular region	Golgi apparatus	plasma membrane			endosome membrane	endosome membrane	plasma membrane				peptidoglycan receptor activity					peptidoglycan receptor activity	opsonin receptor activity
Arf-GAP with coiled-coil, ANK repeat and PH domain-containing protein 3 OS=Homo sapiens GN=ACAP3 PE=1 SV=2	ACAP3_HUMAN	92 kDa	Homo sapiens																																				metal ion binding				GTPase activator activity	GTPase activator activity
Uncharacterized protein C14orf105 OS=Homo sapiens GN=C14orf105 PE=2 SV=2	CN105_HUMAN	35 kDa	Homo sapiens
PCTP-like protein OS=Homo sapiens GN=STARD10 PE=1 SV=2	PCTL_HUMAN	33 kDa	Homo sapiens						phospholipid transport			phospholipid transport												cytosol						membrane					intercellular canaliculus				lipid binding					lipid binding					transporter activity
Cytochrome P450 4F22 OS=Homo sapiens GN=CYP4F22 PE=2 SV=1	sp|Q6NT55|CP4FN_HUMAN-DECOY	?	unknown
CLK4-associating serine/arginine rich protein OS=Homo sapiens GN=CLASRP PE=1 SV=4	sp|Q8N2M8|CLASR_HUMAN-DECOY	?	unknown
Putative uncharacterized protein C3orf56 OS=Homo sapiens GN=C3orf56 PE=2 SV=1	CC056_HUMAN	26 kDa	Homo sapiens
IQ motif and SEC7 domain-containing protein 1 OS=Homo sapiens GN=IQSEC1 PE=1 SV=1	IQEC1_HUMAN	108 kDa	Homo sapiens		regulation of ARF protein signal transduction		actin cytoskeleton organization																	cytoplasm					nucleus	membrane		nucleus							lipid binding				ARF guanyl-nucleotide exchange factor activity	lipid binding
Rho GTPase-activating protein SYDE1 OS=Homo sapiens GN=SYDE1 PE=1 SV=1	SYDE1_HUMAN	80 kDa	Homo sapiens		regulation of GTPase activity		signal transduction																	cytosol																			GTPase activator activity	GTPase activator activity
Nuclear pore complex protein Nup160 OS=Homo sapiens GN=NUP160 PE=1 SV=3	sp|Q12769|NU160_HUMAN-DECOY	?	unknown
Single-stranded DNA-binding protein 3 OS=Homo sapiens GN=SSBP3 PE=1 SV=1	SSBP3_HUMAN	40 kDa	Homo sapiens		positive regulation of cell proliferation		hemopoietic progenitor cell differentiation	midbrain-hindbrain boundary initiation			hemopoietic progenitor cell differentiation					prechordal plate formation													nucleus			nucleus							single-stranded DNA binding					single-stranded DNA binding
RING finger protein 121 OS=Homo sapiens GN=RNF121 PE=1 SV=1	RN121_HUMAN	38 kDa	Homo sapiens		endoplasmic reticulum unfolded protein response		ER-associated protein catabolic process							ER-associated protein catabolic process						endoplasmic reticulum unfolded protein response			Golgi membrane	Golgi membrane		endoplasmic reticulum membrane			endoplasmic reticulum membrane	endoplasmic reticulum membrane			endoplasmic reticulum membrane	endoplasmic reticulum membrane					zinc ion binding					zinc ion binding
Olfactory receptor 2AP1 OS=Homo sapiens GN=OR2AP1 PE=3 SV=1	O2AP1_HUMAN	35 kDa	Homo sapiens																											integral to membrane					plasma membrane									olfactory receptor activity	olfactory receptor activity
Neurexin-2 OS=Homo sapiens GN=NRXN2 PE=2 SV=1	NRX2A_HUMAN	185 kDa	Homo sapiens	neuron adhesion	neurotransmitter secretion		neurotransmitter secretion	synaptogenesis	neurotransmitter secretion			neurotransmitter secretion			social behavior	vocal learning				vocal learning										plasma membrane					plasma membrane			calcium channel regulator activity	cell adhesion molecule binding					metal ion binding	transmembrane receptor activity
Zinc transporter 8 OS=Homo sapiens GN=SLC30A8 PE=1 SV=2	ZNT8_HUMAN	41 kDa	Homo sapiens		positive regulation of insulin secretion		insulin secretion		insulin secretion		response to interferon-gamma	insulin secretion								response to interferon-gamma				secretory granule membrane					cytoplasmic membrane-bounded vesicle	plasma membrane			secretory granule membrane	secretory granule membrane	plasma membrane				protein homodimerization activity					zinc ion transmembrane transporter activity					zinc ion transmembrane transporter activity
Kelch repeat and BTB domain-containing protein 11 OS=Homo sapiens GN=KBTBD11 PE=1 SV=1	sp|O94819|KBTBB_HUMAN-DECOY	?	unknown
Eomesodermin homolog OS=Homo sapiens GN=EOMES PE=1 SV=3	EOMES_HUMAN	73 kDa	Homo sapiens		stem cell maintenance		CD8-positive, alpha-beta T cell differentiation during immune response	trophectodermal cell differentiation			CD8-positive, alpha-beta T cell differentiation during immune response			transcription, DNA-dependent		interferon-gamma production				adaptive immune response									nucleus			nucleus							chromatin binding					transcription factor activity				transcription factor activity
Ankyrin repeat and SAM domain-containing protein 3 OS=Homo sapiens GN=ANKS3 PE=1 SV=1	ANKS3_HUMAN	72 kDa	Homo sapiens
PH and SEC7 domain-containing protein 2 OS=Homo sapiens GN=PSD2 PE=2 SV=3	PSD2_HUMAN	85 kDa	Homo sapiens		regulation of ARF protein signal transduction																									integral to membrane									phospholipid binding				ARF guanyl-nucleotide exchange factor activity	ARF guanyl-nucleotide exchange factor activity
Transmembrane protein C1orf162 OS=Homo sapiens GN=C1orf162 PE=2 SV=1	sp|Q8NEQ5|CA162_HUMAN-DECOY	?	unknown
Methylcrotonoyl-CoA carboxylase beta chain, mitochondrial OS=Homo sapiens GN=MCCC2 PE=1 SV=1	MCCB_HUMAN	61 kDa	Homo sapiens				protein heterooligomerization							branched chain family amino acid catabolic process										mitochondrion					mitochondrial matrix		mitochondrial matrix			mitochondrial matrix					ATP binding	methylcrotonoyl-CoA carboxylase activity				ATP binding
Magnesium transporter NIPA1 OS=Homo sapiens GN=NIPA1 PE=1 SV=1	NIPA1_HUMAN	35 kDa	Homo sapiens				transmembrane transport		magnesium ion transport			magnesium ion transport												early endosome			early endosome		early endosome	plasma membrane					plasma membrane									magnesium ion transmembrane transporter activity					magnesium ion transmembrane transporter activity
Chromodomain-helicase-DNA-binding protein 5 OS=Homo sapiens GN=CHD5 PE=1 SV=1	CHD5_HUMAN	223 kDa	Homo sapiens		negative regulation of cell proliferation		spermatogenesis, exchange of chromosomal proteins	cerebral cortex neuron differentiation						transcription, DNA-dependent		cerebral cortex neuron differentiation		spermatogenesis, exchange of chromosomal proteins	spermatogenesis, exchange of chromosomal proteins										NuRD complex	membrane		nucleus		NuRD complex					ATP binding	ATP-dependent helicase activity				DNA binding
VPS10 domain-containing receptor SorCS1 OS=Homo sapiens GN=SORCS1 PE=1 SV=3	sp|Q8WY21|SORC1_HUMAN-DECOY	?	unknown
Choline transporter-like protein 4 OS=Homo sapiens GN=SLC44A4 PE=2 SV=2	CTL4_HUMAN	79 kDa	Homo sapiens		acetylcholine biosynthetic process		acetylcholine biosynthetic process		transmembrane transport			transmembrane transport		acetylcholine biosynthetic process		acetylcholine biosynthetic process												extracellular vesicular exosome		plasma membrane					plasma membrane									choline transmembrane transporter activity					choline transmembrane transporter activity
Zinc fingers and homeoboxes protein 2 OS=Homo sapiens GN=ZHX2 PE=1 SV=1	ZHX2_HUMAN	92 kDa	Homo sapiens		somatic stem cell maintenance		transcription, DNA-dependent	somatic stem cell maintenance						mRNA catabolic process		negative regulation of neuron differentiation								cytoplasm					nucleus	plasma membrane		nucleus		nucleoplasm	plasma membrane				metal ion binding					transcription factor activity				transcription corepressor activity
Protein phosphatase 1 regulatory inhibitor subunit 16B OS=Homo sapiens GN=PPP1R16B PE=1 SV=1	sp|Q96T49|PP16B_HUMAN-DECOY	?	unknown
Macrophage colony-stimulating factor 1 receptor OS=Homo sapiens GN=CSF1R PE=1 SV=2	sp|P07333|CSF1R_HUMAN-DECOY	?	unknown
CXXC-type zinc finger protein 5 OS=Homo sapiens GN=CXXC5 PE=1 SV=1	CXXC5_HUMAN	33 kDa	Homo sapiens		negative regulation of transcription from RNA polymerase II promoter		transcription, DNA-dependent							transcription, DNA-dependent										cytoplasm					nucleoplasm			nucleoplasm		nucleoplasm					sequence-specific DNA binding					signal transducer activity	signal transducer activity
Non-canonical poly(A) RNA polymerase PAPD7 OS=Homo sapiens GN=PAPD7 PE=1 SV=3	PAPD7_HUMAN	82 kDa	Homo sapiens				mitotic chromosome condensation							double-strand break repair						double-strand break repair				cytoplasm					nucleus			nucleus		nucleoplasm					SMC protein binding	DNA-directed DNA polymerase activity				DNA-directed DNA polymerase activity
Zinc finger and BTB domain-containing protein 40 OS=Homo sapiens GN=ZBTB40 PE=1 SV=4	sp|Q9NUA8|ZBT40_HUMAN-DECOY	?	unknown
Rho guanine nucleotide exchange factor 40 OS=Homo sapiens GN=ARHGEF40 PE=1 SV=3	ARH40_HUMAN	165 kDa	Homo sapiens		regulation of Rho protein signal transduction																			cytoplasm																			Rho guanyl-nucleotide exchange factor activity	Rho guanyl-nucleotide exchange factor activity
HLA class II histocompatibility antigen, DR beta 5 chain OS=Homo sapiens GN=HLA-DRB5 PE=1 SV=1	DRB5_HUMAN	30 kDa	Homo sapiens		T cell receptor signaling pathway		T cell receptor signaling pathway				antigen processing and presentation of exogenous peptide antigen via MHC class II												trans-Golgi network membrane	endocytic vesicle membrane			late endosome membrane	extracellular vesicular exosome	trans-Golgi network membrane	MHC class II protein complex			lysosomal membrane	trans-Golgi network membrane	MHC class II protein complex				peptide antigen binding					peptide antigen binding
Cyclic AMP-dependent transcription factor ATF-2 OS=Homo sapiens GN=ATF2 PE=1 SV=4	ATF2_HUMAN	55 kDa	Homo sapiens		positive regulation of transforming growth factor-beta2 production		intra-S DNA damage checkpoint	fat cell differentiation												response to osmotic stress				mitochondrial outer membrane					mitochondrial outer membrane	mitochondrial outer membrane	mitochondrial outer membrane	nucleus	mitochondrial outer membrane	mitochondrial outer membrane					metal ion binding	histone acetyltransferase activity				histone acetyltransferase activity				transcription factor activity
Breast cancer type 2 susceptibility protein OS=Homo sapiens GN=BRCA2 PE=1 SV=3	BRCA2_HUMAN	384 kDa	Homo sapiens		positive regulation of mitotic cell cycle		male meiosis I	inner cell mass cell proliferation		inner cell mass cell proliferation	hemopoiesis			DNA synthesis during DNA repair		female gonad development		spermatogenesis	female gonad development	double-strand break repair via homologous recombination				cytoplasm	centrosome				nucleus			nucleus		nucleoplasm					single-stranded DNA binding	H4 histone acetyltransferase activity				protein C-terminus binding
Lariat debranching enzyme OS=Homo sapiens GN=DBR1 PE=1 SV=2	DBR1_HUMAN	62 kDa	Homo sapiens				nuclear mRNA splicing, via spliceosome							nuclear mRNA splicing, via spliceosome															nucleus			nucleus							metal ion binding	RNA lariat debranching enzyme activity				RNA lariat debranching enzyme activity
Solute carrier family 2, facilitated glucose transporter member 3 OS=Homo sapiens GN=SLC2A3 PE=1 SV=1	GTR3_HUMAN	54 kDa	Homo sapiens				L-ascorbic acid metabolic process		glucose transport			glucose transport		L-ascorbic acid metabolic process														extracellular vesicular exosome		plasma membrane					plasma membrane				glucose binding					glucose binding					dehydroascorbic acid transporter activity
Cytochrome b reductase 1 OS=Homo sapiens GN=CYBRD1 PE=1 SV=1	sp|Q53TN4|CYBR1_HUMAN-DECOY	?	unknown
Conserved oligomeric Golgi complex subunit 2 OS=Homo sapiens GN=COG2 PE=1 SV=1	COG2_HUMAN	83 kDa	Homo sapiens				ER to Golgi vesicle-mediated transport		ER to Golgi vesicle-mediated transport			ER to Golgi vesicle-mediated transport											Golgi membrane	Golgi membrane					Golgi membrane	Golgi membrane			Golgi membrane	trans-Golgi network membrane										protein transporter activity					protein transporter activity
Probable G-protein coupled receptor 141 OS=Homo sapiens GN=GPR141 PE=2 SV=1	GP141_HUMAN	35 kDa	Homo sapiens																											integral to membrane					plasma membrane									G-protein coupled receptor activity	G-protein coupled receptor activity
Death-inducer obliterator 1 OS=Homo sapiens GN=DIDO1 PE=1 SV=5	DIDO1_HUMAN	244 kDa	Homo sapiens				transcription, DNA-dependent							transcription, DNA-dependent										cytoplasm	spindle				nucleus			nucleus		spindle					zinc ion binding					zinc ion binding
Multidrug and toxin extrusion protein 2 OS=Homo sapiens GN=SLC47A2 PE=1 SV=1	sp|Q86VL8|S47A2_HUMAN-DECOY	?	unknown
STE20-like serine/threonine-protein kinase OS=Homo sapiens GN=SLK PE=1 SV=1	SLK_HUMAN	143 kDa	Homo sapiens		regulation of cell migration		protein amino acid autophosphorylation	apoptosis						protein amino acid autophosphorylation										perinuclear region of cytoplasm				extracellular vesicular exosome		cell-cell adherens junction					cell-cell adherens junction				identical protein binding	receptor signaling protein serine/threonine kinase activity				receptor signaling protein serine/threonine kinase activity	receptor signaling protein serine/threonine kinase activity
BCL-6 corepressor-like protein 1 OS=Homo sapiens GN=BCORL1 PE=1 SV=1	BCORL_HUMAN	183 kDa	Homo sapiens		regulation of transcription, DNA-dependent		covalent chromatin modification							transcription, DNA-dependent										cytoplasm					nucleoplasm	plasma membrane		nucleoplasm		nucleoplasm	plasma membrane
Zinc finger protein 40 OS=Homo sapiens GN=HIVEP1 PE=1 SV=3	sp|P15822|ZEP1_HUMAN-DECOY	?	unknown
Gypsy retrotransposon integrase-like protein 1 OS=Homo sapiens GN=GIN1 PE=1 SV=3	sp|Q9NXP7|GIN1_HUMAN-DECOY	?	unknown
T-cell antigen CD7 OS=Homo sapiens GN=CD7 PE=1 SV=1	sp|P09564|CD7_HUMAN-DECOY	?	unknown
Dipeptidyl peptidase 9 OS=Homo sapiens GN=DPP9 PE=1 SV=3	sp|Q86TI2|DPP9_HUMAN-DECOY	?	unknown
Proto-oncogene Wnt-1 OS=Homo sapiens GN=WNT1 PE=1 SV=1	WNT1_HUMAN	41 kDa	Homo sapiens		positive regulation of transcription factor activity		neuron fate determination	forebrain anterior/posterior pattern formation			T cell differentiation in the thymus			ubiquitin-dependent SMAD protein catabolic process		bone development				response to wounding			Golgi lumen	endocytic vesicle membrane				extracellular space	Golgi lumen	endocytic vesicle membrane			endocytic vesicle membrane	Golgi lumen	plasma membrane				frizzled binding					morphogen activity	morphogen activity
Phospholipase D3 OS=Homo sapiens GN=PLD3 PE=1 SV=1	sp|Q8IV08|PLD3_HUMAN-DECOY	?	unknown
Actin filament-associated protein 1 OS=Homo sapiens GN=AFAP1 PE=1 SV=2	sp|Q8N556|AFAP1_HUMAN-DECOY	?	unknown
Oncoprotein-induced transcript 3 protein OS=Homo sapiens GN=OIT3 PE=1 SV=2	sp|Q8WWZ8|OIT3_HUMAN-DECOY	?	unknown
Protein FAM13C OS=Homo sapiens GN=FAM13C PE=1 SV=2	sp|Q8NE31|FA13C_HUMAN-DECOY	?	unknown
Signal transducer and activator of transcription 5B OS=Homo sapiens GN=STAT5B PE=1 SV=2	STA5B_HUMAN	90 kDa	Homo sapiens		T cell homeostasis		T cell differentiation in the thymus	Peyer's patch development			T cell differentiation in the thymus			progesterone metabolic process	female pregnancy	lactation		lactation	lactation	cellular response to hormone stimulus	luteinization			cytosol					nucleus			nucleus		nucleoplasm					transcription factor activity	protein tyrosine kinase activity				transcription factor activity	signal transducer activity			transcription factor activity
Partitioning defective 3 homolog OS=Homo sapiens GN=PARD3 PE=1 SV=2	PARD3_HUMAN	151 kDa	Homo sapiens		activation of protein kinase C activity		asymmetric cell division	myelination in the peripheral nervous system	protein targeting to membrane			protein targeting to membrane				myelination in the peripheral nervous system								cytosol	cytoskeleton				cytoskeleton	plasma membrane					plasma membrane				phosphatidylinositol 3-phosphate binding					phosphatidylinositol 3-phosphate binding
HERV-H_2q24.1 provirus ancestral Env polyprotein OS=Homo sapiens PE=2 SV=1	ENH3_HUMAN	61 kDa	Homo sapiens																											integral to membrane					plasma membrane
Nuclear receptor corepressor 2 OS=Homo sapiens GN=NCOR2 PE=1 SV=2	sp|Q9Y618|NCOR2_HUMAN-DECOY	?	unknown
Dendritic cell-specific transmembrane protein OS=Homo sapiens GN=DCSTAMP PE=1 SV=1	sp|Q9H295|DCSTP_HUMAN-DECOY	?	unknown
Kinesin-like protein KIF14 OS=Homo sapiens GN=KIF14 PE=1 SV=1	KIF14_HUMAN	186 kDa	Homo sapiens	substrate adhesion-dependent cell spreading	activation of protein kinase activity		cytoskeleton-dependent intracellular transport	substrate adhesion-dependent cell spreading	microtubule-based movement			mitotic metaphase plate congression		proteasomal ubiquitin-dependent protein catabolic process		cerebellar granular layer structural organization								cytosol	kinesin complex				nucleus	membrane		nucleus		spindle midzone					ATP binding	ATPase activity				microtubule motor activity		microtubule motor activity
Corepressor interacting with RBPJ 1 OS=Homo sapiens GN=CIR1 PE=1 SV=1	CIR1_HUMAN	52 kDa	Homo sapiens		negative regulation of transcription, DNA-dependent		transcription, DNA-dependent							transcription, DNA-dependent										cytoplasm	microtubule organizing center				nuclear speck			nucleus		nuclear speck					transcription corepressor activity					transcription factor activity				transcription corepressor activity
Golgin subfamily A member 7B OS=Homo sapiens GN=GOLGA7B PE=2 SV=2	sp|Q2TAP0|GOG7B_HUMAN-DECOY	?	unknown
DNA damage-binding protein 1 OS=Homo sapiens GN=DDB1 PE=1 SV=1	sp|Q16531|DDB1_HUMAN-DECOY	?	unknown
Nucleolar protein 8 OS=Homo sapiens GN=NOL8 PE=1 SV=1	NOL8_HUMAN	132 kDa	Homo sapiens		positive regulation of cell growth		rRNA processing							DNA replication										cytoplasm					nucleolus			nucleolus		nucleolus					nucleotide binding					nucleotide binding
Cyclic AMP-dependent transcription factor ATF-1 OS=Homo sapiens GN=ATF1 PE=1 SV=2	ATF1_HUMAN	29 kDa	Homo sapiens
Chromodomain-helicase-DNA-binding protein 7 OS=Homo sapiens GN=CHD7 PE=1 SV=3	CHD7_HUMAN	336 kDa	Homo sapiens		regulation of neurogenesis		transcription, DNA-dependent	genitalia development			T cell differentiation			transcription, DNA-dependent		blood vessel remodeling		female genitalia development	female genitalia development	olfactory behavior									nucleolus			nucleolus		nucleolus					chromatin binding	helicase activity				ATP binding
Rho GTPase-activating protein 42 OS=Homo sapiens GN=ARHGAP42 PE=1 SV=3	RHG42_HUMAN	99 kDa	Homo sapiens		negative regulation of systemic arterial blood pressure		signal transduction									negative regulation of systemic arterial blood pressure																											GTPase activator activity	GTPase activator activity
Metastasis-associated protein MTA3 OS=Homo sapiens GN=MTA3 PE=1 SV=2	MTA3_HUMAN	68 kDa	Homo sapiens		negative regulation of transcription, DNA-dependent																								intracellular membrane-bounded organelle			nucleus		nucleoplasm					chromatin binding	histone deacetylase activity				transcription factor activity				transcription factor activity
Myelin regulatory factor OS=Homo sapiens GN=MYRF PE=1 SV=3	sp|Q9Y2G1|MRF_HUMAN-DECOY	?	unknown
Serine/arginine repetitive matrix protein 3 OS=Homo sapiens GN=SRRM3 PE=2 SV=4	sp|A6NNA2|SRRM3_HUMAN-DECOY	?	unknown
Growth arrest-specific protein 6 OS=Homo sapiens GN=GAS6 PE=1 SV=2	GAS6_HUMAN	80 kDa	Homo sapiens
Multiple epidermal growth factor-like domains protein 9 OS=Homo sapiens GN=MEGF9 PE=2 SV=3	MEGF9_HUMAN	63 kDa	Homo sapiens																									basement membrane		integral to membrane
PHD finger protein 10 OS=Homo sapiens GN=PHF10 PE=1 SV=3	PHF10_HUMAN	56 kDa	Homo sapiens		regulation of transcription, DNA-dependent		transcription, DNA-dependent	nervous system development						transcription, DNA-dependent		nervous system development													nucleus			nucleus							zinc ion binding					zinc ion binding
Protein delta homolog 2 OS=Homo sapiens GN=DLK2 PE=2 SV=1	DLK2_HUMAN	41 kDa	Homo sapiens		negative regulation of Notch signaling pathway																							extracellular vesicular exosome		integral to membrane									calcium ion binding					calcium ion binding
Ran-specific GTPase-activating protein OS=Homo sapiens GN=RANBP1 PE=1 SV=1	RANG_HUMAN	23 kDa	Homo sapiens		signal transduction		spindle organization		RNA export from nucleus			RNA export from nucleus		ubiquitin-dependent protein catabolic process								viral reproduction		cytoplasm	centrosome				nuclear envelope	cell-cell adherens junction		nucleus		centrosome	cell-cell adherens junction				Ran GTPase binding				GDP-dissociation inhibitor activity	GTPase activator activity
Fas-binding factor 1 OS=Homo sapiens GN=FBF1 PE=1 SV=2	FBF1_HUMAN	125 kDa	Homo sapiens				cilium biogenesis	cilium biogenesis																centriole	centriole				centriole	cell junction				spindle pole	cell junction
snRNA-activating protein complex subunit 4 OS=Homo sapiens GN=SNAPC4 PE=1 SV=1	sp|Q5SXM2|SNPC4_HUMAN-DECOY	?	unknown
Coiled-coil domain-containing protein 102A OS=Homo sapiens GN=CCDC102A PE=1 SV=2	sp|Q96A19|C102A_HUMAN-DECOY	?	unknown
Interleukin-6 receptor subunit beta OS=Homo sapiens GN=IL6ST PE=1 SV=2	sp|P40189|IL6RB_HUMAN-DECOY	?	unknown
Heterogeneous nuclear ribonucleoprotein K OS=Homo sapiens GN=HNRNPK PE=1 SV=1	sp|P61978|HNRPK_HUMAN-DECOY	?	unknown
Dual specificity tyrosine-phosphorylation-regulated kinase 2 OS=Homo sapiens GN=DYRK2 PE=1 SV=3	sp|Q92630|DYRK2_HUMAN-DECOY	?	unknown
Nitric oxide synthase, endothelial OS=Homo sapiens GN=NOS3 PE=1 SV=3	sp|P29474|NOS3_HUMAN-DECOY	?	unknown
Cation channel sperm-associated protein 2 OS=Homo sapiens GN=CATSPER2 PE=1 SV=2	sp|Q96P56|CTSR2_HUMAN-DECOY	?	unknown
Cytochrome P450 2S1 OS=Homo sapiens GN=CYP2S1 PE=1 SV=2	sp|Q96SQ9|CP2S1_HUMAN-DECOY	?	unknown
Chymotrypsin-like protease CTRL-1 OS=Homo sapiens GN=CTRL PE=2 SV=1	CTRL_HUMAN	28 kDa	Homo sapiens				proteolysis							proteolysis		digestion												extracellular space												serine-type endopeptidase activity				serine-type endopeptidase activity
Nucleolar protein 4 OS=Homo sapiens GN=NOL4 PE=1 SV=2	sp|O94818|NOL4_HUMAN-DECOY	?	unknown
Uncharacterized protein KIAA1755 OS=Homo sapiens GN=KIAA1755 PE=2 SV=2	sp|Q5JYT7|K1755_HUMAN-DECOY	?	unknown
Rap1 GTPase-activating protein 2 OS=Homo sapiens GN=RAP1GAP2 PE=1 SV=2	sp|Q684P5|RPGP2_HUMAN-DECOY	?	unknown
Proteasome assembly chaperone 3 OS=Homo sapiens GN=PSMG3 PE=1 SV=1	PSMG3_HUMAN	13 kDa	Homo sapiens
Single-stranded DNA-binding protein 4 OS=Homo sapiens GN=SSBP4 PE=1 SV=1	SSBP4_HUMAN	39 kDa	Homo sapiens		positive regulation of transcription from RNA polymerase II promoter																								nucleus			nucleus							single-stranded DNA binding					single-stranded DNA binding
Sodium-dependent noradrenaline transporter OS=Homo sapiens GN=SLC6A2 PE=1 SV=1	sp|P23975|SC6A2_HUMAN-DECOY	?	unknown
von Willebrand factor A domain-containing protein 2 OS=Homo sapiens GN=VWA2 PE=1 SV=1	sp|Q5GFL6|VWA2_HUMAN-DECOY	?	unknown
Acetyl-CoA carboxylase 1 OS=Homo sapiens GN=ACACA PE=1 SV=2	sp|Q13085|ACACA_HUMAN-DECOY	?	unknown
Killer cell immunoglobulin-like receptor 3DL1 OS=Homo sapiens GN=KIR3DL1 PE=1 SV=1	KI3L1_HUMAN	49 kDa	Homo sapiens		natural killer cell mediated cytotoxicity	natural killer cell mediated cytotoxicity					natural killer cell mediated cytotoxicity									natural killer cell mediated cytotoxicity										plasma membrane					plasma membrane									HLA-B specific inhibitory MHC class I receptor activity	HLA-B specific inhibitory MHC class I receptor activity
Protein MEMO1 OS=Homo sapiens GN=MEMO1 PE=1 SV=1	sp|Q9Y316|MEMO1_HUMAN-DECOY	?	unknown
Mediator of RNA polymerase II transcription subunit 4 OS=Homo sapiens GN=MED4 PE=1 SV=1	MED4_HUMAN	30 kDa	Homo sapiens		positive regulation of transcription, DNA-dependent		transcription from RNA polymerase II promoter							transcription initiation from RNA polymerase II promoter															nucleus	membrane		nucleus		nucleoplasm					ligand-dependent nuclear receptor transcription coactivator activity					transcription cofactor activity	receptor activity			transcription cofactor activity
Mitogen-activated protein kinase kinase kinase 19 OS=Homo sapiens GN=MAP3K19 PE=2 SV=1	sp|Q56UN5|M3K19_HUMAN-DECOY	?	unknown
Histone-lysine N-methyltransferase KMT5B OS=Homo sapiens GN=KMT5B PE=1 SV=4	sp|Q4FZB7|KMT5B_HUMAN-DECOY	?	unknown
Beta-adrenergic receptor kinase 1 OS=Homo sapiens GN=ADRBK1 PE=1 SV=2	ARBK1_HUMAN	80 kDa	Homo sapiens		negative regulation of the force of heart contraction by chemical signal		tachykinin signaling pathway	heart development	receptor internalization			receptor internalization	entry of virus into host cell	peptidyl-threonine phosphorylation	entry of virus into host cell	cardiac muscle contraction		entry of virus into host cell	entry of virus into host cell			entry of virus into host cell		cytosol						plasma membrane					plasma membrane				ATP binding	beta-adrenergic receptor kinase activity				beta-adrenergic receptor kinase activity
A disintegrin and metalloproteinase with thrombospondin motifs 4 OS=Homo sapiens GN=ADAMTS4 PE=1 SV=3	ATS4_HUMAN	90 kDa	Homo sapiens				extracellular matrix disassembly	skeletal development						proteolysis		skeletal development												proteinaceous extracellular matrix											protease binding	peptidase activity				zinc ion binding
Golgin subfamily A member 5 OS=Homo sapiens GN=GOLGA5 PE=1 SV=3	GOGA5_HUMAN	83 kDa	Homo sapiens				Golgi vesicle transport		Golgi vesicle transport			Golgi vesicle transport											Golgi apparatus	Golgi membrane					Golgi apparatus	integral to membrane			Golgi membrane	cis-Golgi network					Rab GTPase binding				Rab GTPase binding	protein homodimerization activity
Insulin-induced gene 1 protein OS=Homo sapiens GN=INSIG1 PE=1 SV=3	sp|O15503|INSI1_HUMAN-DECOY	?	unknown
Kappa-type opioid receptor OS=Homo sapiens GN=OPRK1 PE=1 SV=2	sp|P41145|OPRK_HUMAN-DECOY	?	unknown
Apolipoprotein(a) OS=Homo sapiens GN=LPA PE=1 SV=1	sp|P08519|APOA_HUMAN-DECOY	?	unknown
Putative mitochondrial import inner membrane translocase subunit Tim23B OS=Homo sapiens GN=TIMM23B PE=5 SV=2	TI23B_HUMAN	28 kDa	Homo sapiens				protein import into mitochondrial matrix		protein import into mitochondrial matrix			protein import into mitochondrial matrix												mitochondrial inner membrane presequence translocase complex					mitochondrial inner membrane presequence translocase complex	integral to mitochondrial inner membrane	mitochondrial inner membrane presequence translocase complex		integral to mitochondrial inner membrane	integral to mitochondrial inner membrane					P-P-bond-hydrolysis-driven protein transmembrane transporter activity					protein channel activity					protein channel activity
Transducin-like enhancer protein 2 OS=Homo sapiens GN=TLE2 PE=1 SV=2	sp|Q04725|TLE2_HUMAN-DECOY	?	unknown
Interleukin-2 OS=Homo sapiens GN=IL2 PE=1 SV=1	IL2_HUMAN	18 kDa	Homo sapiens	cell adhesion	activation of protein kinase C activity		MAPKKK cascade	T cell differentiation			immune response					T cell differentiation				immune response								extracellular region											carbohydrate binding				Ras guanyl-nucleotide exchange factor activity	kinase activator activity
E3 ubiquitin-protein ligase ZNRF1 OS=Homo sapiens GN=ZNRF1 PE=1 SV=2	ZNRF1_HUMAN	24 kDa	Homo sapiens				protein polyubiquitination							proteasomal ubiquitin-dependent protein catabolic process										endosome			endosome		synaptic vesicle membrane	synaptic vesicle membrane			synaptic vesicle membrane	synaptic vesicle membrane	cell junction				zinc ion binding	ligase activity				ubiquitin-protein ligase activity
Cyclin-dependent-like kinase 5 OS=Homo sapiens GN=CDK5 PE=1 SV=3	CDK5_HUMAN	33 kDa	Homo sapiens	cell-matrix adhesion	positive regulation of protein binding		synaptic vesicle exocytosis	neuron apoptosis	synaptic vesicle exocytosis			synaptic vesicle exocytosis	layer formation in the cerebral cortex	receptor catabolic process		behavioral response to cocaine				behavioral response to cocaine	rhythmic process			cytosol	cytoskeleton				nucleus	cell junction		nucleus		nucleoplasm	cell junction				ATP binding	cyclin-dependent protein kinase activity				cyclin-dependent protein kinase activity	acetylcholine receptor activator activity
LIM domain only protein 7 OS=Homo sapiens GN=LMO7 PE=1 SV=3	sp|Q8WWI1|LMO7_HUMAN-DECOY	?	unknown
Ubiquitin carboxyl-terminal hydrolase 45 OS=Homo sapiens GN=USP45 PE=1 SV=3	UBP45_HUMAN	92 kDa	Homo sapiens				DNA repair							ubiquitin-dependent protein catabolic process						DNA repair				cytoplasm					nucleus			nucleus		nucleoplasm					zinc ion binding	ubiquitin-specific protease activity				zinc ion binding
Dimethylaniline monooxygenase [N-oxide-forming] 4 OS=Homo sapiens GN=FMO4 PE=1 SV=3	sp|P31512|FMO4_HUMAN-DECOY	?	unknown
Protocadherin gamma-B1 OS=Homo sapiens GN=PCDHGB1 PE=2 SV=1	PCDGD_HUMAN	100 kDa	Homo sapiens	homophilic cell adhesion			homophilic cell adhesion																							integral to membrane					plasma membrane				calcium ion binding					calcium ion binding
Agmatinase, mitochondrial OS=Homo sapiens GN=AGMAT PE=1 SV=2	sp|Q9BSE5|SPEB_HUMAN-DECOY	?	unknown
Glutamate decarboxylase 2 OS=Homo sapiens GN=GAD2 PE=1 SV=1	DCE2_HUMAN	65 kDa	Homo sapiens		neurotransmitter biosynthetic process		neurotransmitter secretion		neurotransmitter secretion			neurotransmitter secretion		glutamate decarboxylation to succinate		neurotransmitter biosynthetic process				response to drug			Golgi membrane	Golgi membrane					synaptic vesicle membrane	plasma membrane			synaptic vesicle membrane	synaptic vesicle membrane	plasma membrane				pyridoxal phosphate binding	glutamate decarboxylase activity				glutamate decarboxylase activity
Period circadian protein homolog 1 OS=Homo sapiens GN=PER1 PE=1 SV=2	PER1_HUMAN	136 kDa	Homo sapiens		negative regulation of transcription, DNA-dependent		transcription, DNA-dependent							transcription, DNA-dependent						response to cAMP	circadian rhythm			cytoplasm					nucleus			nucleus							ubiquitin protein ligase binding					chromatin DNA binding
Coronin-7 OS=Homo sapiens GN=CORO7 PE=1 SV=2	CORO7_HUMAN	101 kDa	Homo sapiens				Golgi to endosome transport		protein transport			protein transport											Golgi apparatus	Golgi membrane					Golgi apparatus	integral to membrane			Golgi membrane	trans-Golgi network					actin binding					actin binding
Doublecortin domain-containing protein 1 OS=Homo sapiens GN=DCDC1 PE=2 SV=2	sp|P59894|DCDC1_HUMAN-DECOY	?	unknown
Protein phosphatase 1 regulatory subunit 26 OS=Homo sapiens GN=PPP1R26 PE=1 SV=1	PPR26_HUMAN	127 kDa	Homo sapiens																										nucleolus			nucleoplasm		nucleolus					phosphatase binding				protein phosphatase inhibitor activity	phosphatase binding
Germ cell-specific gene 1-like protein OS=Homo sapiens GN=GSG1L PE=1 SV=2	GSG1L_HUMAN	37 kDa	Homo sapiens																											integral to membrane					cell junction
Golgin subfamily A member 8M OS=Homo sapiens GN=GOLGA8M PE=3 SV=1	GOG8M_HUMAN	71 kDa	Homo sapiens																				Golgi apparatus	Golgi apparatus					Golgi apparatus
Golgin subfamily A member 8C OS=Homo sapiens GN=GOLGA8CP PE=3 SV=2	GOG8C_HUMAN	67 kDa	Homo sapiens																				Golgi apparatus	Golgi apparatus					Golgi apparatus
Keratin-associated protein 9-9 OS=Homo sapiens GN=KRTAP9-9 PE=2 SV=1	KRA99_HUMAN	16 kDa	Homo sapiens																						keratin filament				keratin filament					keratin filament
Atrophin-1 OS=Homo sapiens GN=ATN1 PE=1 SV=3	ATN1_HUMAN	125 kDa	Homo sapiens		negative regulation of transcription from RNA polymerase II promoter		transcription, DNA-dependent	neuron apoptosis						transcription, DNA-dependent		central nervous system development								perinuclear region of cytoplasm					nucleus	cell junction		nucleus		nuclear matrix	cell junction				protein domain specific binding					transcription corepressor activity				transcription corepressor activity
Nuclear mitotic apparatus protein 1 OS=Homo sapiens GN=NUMA1 PE=1 SV=2	sp|Q14980|NUMA1_HUMAN-DECOY	?	unknown
Vesicular inhibitory amino acid transporter OS=Homo sapiens GN=SLC32A1 PE=2 SV=2	VIAAT_HUMAN	57 kDa	Homo sapiens		neurotransmitter secretion		neurotransmitter secretion	hippocampus development	neurotransmitter secretion			neurotransmitter secretion				neurotransmitter secretion								synaptic vesicle membrane					synaptic vesicle membrane	synaptic vesicle membrane			synaptic vesicle membrane	synaptic vesicle membrane	plasma membrane									glycine transmembrane transporter activity					hydrogen:vesicular amine antiporter activity
Glutamine synthetase OS=Homo sapiens GN=GLUL PE=1 SV=4	GLNA_HUMAN	42 kDa	Homo sapiens		neurotransmitter uptake		cell proliferation		neurotransmitter uptake			neurotransmitter uptake		amino acid biosynthetic process		neurotransmitter uptake				response to glucose stimulus				cytoplasm		rough endoplasmic reticulum		extracellular vesicular exosome	mitochondrion	myelin sheath	mitochondrion	nucleus			myelin sheath				manganese ion binding	glutamate-ammonia ligase activity				glutamate decarboxylase activity
Serum response factor OS=Homo sapiens GN=SRF PE=1 SV=1	sp|P11831|SRF_HUMAN-DECOY	?	unknown
Transcription factor Maf OS=Homo sapiens GN=MAF PE=1 SV=2	MAF_HUMAN	38 kDa	Homo sapiens		negative regulation of transcription from RNA polymerase II promoter		transcription from RNA polymerase II promoter	cell development						transcription from RNA polymerase II promoter		inner ear development								cytoplasm					nucleus			nucleus		chromatin					sequence-specific DNA binding					sequence-specific DNA binding
Alpha-crystallin B chain OS=Homo sapiens GN=CRYAB PE=1 SV=2	CRYAB_HUMAN	20 kDa	Homo sapiens		negative regulation of caspase activity		microtubule polymerization or depolymerization	muscle development						protein folding		lens development in camera-type eye				response to hydrogen peroxide			Golgi apparatus	cytoplasm	actin filament bundle			extracellular vesicular exosome	Golgi apparatus	myelin sheath	mitochondrion	nucleus		nucleoplasm	myelin sheath				metal ion binding					unfolded protein binding			structural constituent of eye lens
Ig kappa chain V-III region Ti OS=Homo sapiens PE=1 SV=1	KV304_HUMAN	12 kDa	unknown
Olfactory receptor 56B4 OS=Homo sapiens GN=OR56B4 PE=2 SV=1	sp|Q8NH76|O56B4_HUMAN-DECOY	?	unknown
Magnesium transporter NIPA3 OS=Homo sapiens GN=NIPAL1 PE=2 SV=1	sp|Q6NVV3|NIPA3_HUMAN-DECOY	?	unknown
MAM domain-containing glycosylphosphatidylinositol anchor protein 2 OS=Homo sapiens GN=MDGA2 PE=1 SV=2	sp|Q7Z553|MDGA2_HUMAN-DECOY	?	unknown
Keratinocyte proline-rich protein OS=Homo sapiens GN=KPRP PE=1 SV=1	KPRP_HUMAN	64 kDa	Homo sapiens																					cytoplasm				extracellular vesicular exosome
ATP-binding cassette sub-family F member 2 OS=Homo sapiens GN=ABCF2 PE=1 SV=2	ABCF2_HUMAN	71 kDa	Homo sapiens						transport			transport												mitochondrial envelope					mitochondrial envelope	membrane	mitochondrial envelope			mitochondrial envelope					ATP binding	ATPase activity				ATP binding					transporter activity
Uncharacterized protein ARIH2OS OS=Homo sapiens GN=ARIH2OS PE=2 SV=1	ARI2O_HUMAN	30 kDa	Homo sapiens																											integral to membrane
DnaJ homolog subfamily A member 2 OS=Homo sapiens GN=DNAJA2 PE=1 SV=1	DNJA2_HUMAN	46 kDa	Homo sapiens		positive regulation of cell proliferation		protein refolding							protein refolding						response to heat				cytosol				extracellular vesicular exosome		membrane									ATP binding					chaperone binding
DnaJ homolog subfamily B member 6 OS=Homo sapiens GN=DNAJB6 PE=1 SV=2	DNJB6_HUMAN	36 kDa	Homo sapiens		negative regulation of caspase activity		actin cytoskeleton organization					protein localization in nucleus		protein folding										Z disc					nucleus	membrane		nucleus		nucleoplasm					unfolded protein binding				ATPase activator activity	ATPase activator activity
Putative dehydrogenase/reductase SDR family member 4-like 1 OS=Homo sapiens GN=DHRS4L1 PE=5 SV=1	DR4L1_HUMAN	31 kDa	Homo sapiens																																					oxidoreductase activity				oxidoreductase activity
Homeobox even-skipped homolog protein 2 OS=Homo sapiens GN=EVX2 PE=2 SV=2	EVX2_HUMAN	48 kDa	Homo sapiens		regulation of transcription, DNA-dependent			limb morphogenesis								limb morphogenesis													nucleoplasm			nucleoplasm		nucleoplasm					sequence-specific DNA binding					sequence-specific DNA binding
F-BAR and double SH3 domains protein 2 OS=Homo sapiens GN=FCHSD2 PE=1 SV=3	FCSD2_HUMAN	84 kDa	Homo sapiens		regulation of actin filament polymerization		neuromuscular synaptic transmission									neuromuscular synaptic transmission								recycling endosome			recycling endosome		recycling endosome
Fibroblast growth factor 6 OS=Homo sapiens GN=FGF6 PE=1 SV=4	FGF6_HUMAN	23 kDa	Homo sapiens	cartilage condensation	regulation of phosphoinositide 3-kinase cascade		cartilage condensation	cartilage condensation								myoblast differentiation												extracellular region		sarcolemma					sarcolemma				growth factor activity	1-phosphatidylinositol-3-kinase activity			Ras guanyl-nucleotide exchange factor activity	Ras guanyl-nucleotide exchange factor activity
Homeobox protein Hox-C8 OS=Homo sapiens GN=HOXC8 PE=1 SV=2	HXC8_HUMAN	28 kDa	Homo sapiens		negative regulation of transcription from RNA polymerase II promoter		transcription, DNA-dependent	skeletal morphogenesis						transcription, DNA-dependent		anterior/posterior pattern formation									microtubule cytoskeleton				microtubule cytoskeleton			nucleoplasm		nucleoplasm					sequence-specific DNA binding					transcription factor activity				transcription factor activity
Ig lambda chain V-VI region AR OS=Homo sapiens PE=1 SV=1	LV601_HUMAN	12 kDa	unknown
Glycoprotein endo-alpha-1,2-mannosidase OS=Homo sapiens GN=MANEA PE=1 SV=1	MANEA_HUMAN	54 kDa	Homo sapiens																				Golgi apparatus	Golgi membrane					Golgi apparatus	integral to membrane			Golgi membrane	Golgi membrane						glycoprotein endo-alpha-1,2-mannosidase activity				glycoprotein endo-alpha-1,2-mannosidase activity
Membrane progestin receptor alpha OS=Homo sapiens GN=PAQR7 PE=2 SV=1	MPRA_HUMAN	40 kDa	Homo sapiens					multicellular organismal development								multicellular organismal development		oogenesis	oogenesis	response to steroid hormone stimulus										plasma membrane					plasma membrane				steroid binding					steroid hormone receptor activity	steroid hormone receptor activity
Nibrin OS=Homo sapiens GN=NBN PE=1 SV=1	NBN_HUMAN	85 kDa	Homo sapiens		telomeric 3' overhang formation		meiotic cell cycle	blastocyst growth		blastocyst growth	isotype switching			DNA double-strand break processing		neuromuscular process controlling balance				isotype switching				cytosol					nucleus			nucleus		nucleolus					transcription factor binding					damaged DNA binding
Olfactory receptor 2A12 OS=Homo sapiens GN=OR2A12 PE=3 SV=1	O2A12_HUMAN	35 kDa	Homo sapiens		G-protein coupled receptor protein signaling pathway		G-protein coupled receptor protein signaling pathway									sensory perception of smell														integral to membrane					plasma membrane									olfactory receptor activity	olfactory receptor activity
Junction plakoglobin OS=Homo sapiens GN=JUP PE=1 SV=3	PLAK_HUMAN	82 kDa	Homo sapiens	cell-cell adhesion	regulation of cell proliferation		cell migration	skin development				cell migration	cell migration			skin development				detection of mechanical stimulus				Z disc	intermediate filament			extracellular vesicular exosome	nucleus	plasma membrane		nucleus		intermediate filament	plasma membrane				protein phosphatase binding					signal transducer activity	signal transducer activity		structural constituent of cell wall	transcription coactivator activity
Short transient receptor potential channel 1 OS=Homo sapiens GN=TRPC1 PE=1 SV=1	TRPC1_HUMAN	91 kDa	Homo sapiens		cytosolic calcium ion homeostasis		cytosolic calcium ion homeostasis		manganese ion transport			manganese ion transport		melanin biosynthetic process						response to calcium ion										plasma membrane					plasma membrane									store-operated calcium channel activity					store-operated calcium channel activity
Unknown decoy protein for peptide #43525	Unknown #43525-DECOY	?	unknown
Unknown decoy protein for peptide #47209	Unknown #47209-DECOY	?	unknown
Unknown decoy protein for peptide #52007	Unknown #52007-DECOY	?	unknown
Unknown decoy protein for peptide #55036	Unknown #55036-DECOY	?	unknown
Unknown decoy protein for peptide #55581	Unknown #55581-DECOY	?	unknown
Unknown decoy protein for peptide #58289	Unknown #58289-DECOY	?	unknown
Unknown decoy protein for peptide #58602	Unknown #58602-DECOY	?	unknown
Unknown decoy protein for peptide #59044	Unknown #59044-DECOY	?	unknown
Unknown decoy protein for peptide #65335	Unknown #65335-DECOY	?	unknown
Unknown decoy protein for peptide #76388	Unknown #76388-DECOY	?	unknown
Peroxisome assembly protein 12 OS=Homo sapiens GN=PEX12 PE=1 SV=1	sp|O00623|PEX12_HUMAN-DECOY	?	unknown
WD repeat-containing protein 1 OS=Homo sapiens GN=WDR1 PE=1 SV=4	sp|O75083|WDR1_HUMAN-DECOY	?	unknown
High affinity cAMP-specific and IBMX-insensitive 3',5'-cyclic phosphodiesterase 8B OS=Homo sapiens GN=PDE8B PE=1 SV=2	sp|O95263|PDE8B_HUMAN-DECOY	?	unknown
Ig lambda chain V-II region BO OS=Homo sapiens PE=1 SV=1	sp|P01710|LV207_HUMAN-DECOY	?	unknown
Cartilage matrix protein OS=Homo sapiens GN=MATN1 PE=1 SV=1	sp|P21941|MATN1_HUMAN-DECOY	?	unknown
Frizzled-5 OS=Homo sapiens GN=FZD5 PE=1 SV=2	sp|Q13467|FZD5_HUMAN-DECOY	?	unknown
Indian hedgehog protein OS=Homo sapiens GN=IHH PE=1 SV=4	sp|Q14623|IHH_HUMAN-DECOY (+1)	?	unknown
Trafficking protein particle complex subunit 11 OS=Homo sapiens GN=TRAPPC11 PE=1 SV=2	sp|Q7Z392|TPC11_HUMAN-DECOY	?	unknown
Putative protein GATS OS=Homo sapiens GN=GATS PE=5 SV=1	sp|Q8NAP1|GATS_HUMAN-DECOY	?	unknown
Olfactory receptor 1L1 OS=Homo sapiens GN=OR1L1 PE=3 SV=3	sp|Q8NH94|OR1L1_HUMAN-DECOY	?	unknown
Solute carrier family 52, riboflavin transporter, member 2 OS=Homo sapiens GN=SLC52A2 PE=1 SV=1	sp|Q9HAB3|S52A2_HUMAN-DECOY	?	unknown
Transient receptor potential cation channel subfamily V member 4 OS=Homo sapiens GN=TRPV4 PE=1 SV=2	sp|Q9HBA0|TRPV4_HUMAN-DECOY	?	unknown
Ectonucleotide pyrophosphatase/phosphodiesterase family member 5 OS=Homo sapiens GN=ENPP5 PE=2 SV=1	sp|Q9UJA9|ENPP5_HUMAN-DECOY	?	unknown
5-hydroxytryptamine receptor 1D OS=Homo sapiens GN=HTR1D PE=1 SV=1	5HT1D_HUMAN	42 kDa	Homo sapiens		G-protein signaling, adenylate cyclase inhibiting pathway		release of sequestered calcium ion into cytosol									vasoconstriction				response to toxin										plasma membrane					plasma membrane				serotonin binding					serotonin binding	neurotransmitter receptor activity
Long-chain-fatty-acid--CoA ligase ACSBG1 OS=Homo sapiens GN=ACSBG1 PE=2 SV=2	ACBG1_HUMAN	81 kDa	Homo sapiens		myelination		very-long-chain fatty acid metabolic process	myelination						very-long-chain fatty acid metabolic process		myelination				response to glucocorticoid stimulus				cytoplasm		endoplasmic reticulum			cytoplasmic membrane-bounded vesicle										ATP binding	long-chain-fatty-acid-CoA ligase activity				ATP binding
Neuronal acetylcholine receptor subunit beta-2 OS=Homo sapiens GN=CHRNB2 PE=1 SV=1	ACHB2_HUMAN	57 kDa	Homo sapiens		regulation of action potential		regulation of dendrite morphogenesis	lateral geniculate nucleus development	synaptic transmission involved in micturition		B cell activation	synaptic transmission involved in micturition			social behavior	visual learning				visual learning	regulation of circadian sleep/wake cycle, REM sleep									integral to membrane					cell junction				acetylcholine binding					ligand-gated ion channel activity	acetylcholine receptor activity				ligand-gated ion channel activity
Peregrin OS=Homo sapiens GN=BRPF1 PE=1 SV=2	BRPF1_HUMAN	138 kDa	Homo sapiens		positive regulation of transcription, DNA-dependent		transcription, DNA-dependent							transcription, DNA-dependent										cytoplasm					nucleus			nucleus		nucleoplasm					zinc ion binding					DNA binding
Seipin OS=Homo sapiens GN=BSCL2 PE=1 SV=3	BSCL2_HUMAN	44 kDa	Homo sapiens		negative regulation of lipid catabolic process		lipid particle organization	fat cell differentiation						lipid catabolic process										integral to endoplasmic reticulum membrane		integral to endoplasmic reticulum membrane			integral to endoplasmic reticulum membrane	integral to endoplasmic reticulum membrane			integral to endoplasmic reticulum membrane	integral to endoplasmic reticulum membrane
GTPase-activating Rap/Ran-GAP domain-like protein 3 OS=Homo sapiens GN=GARNL3 PE=2 SV=2	GARL3_HUMAN	113 kDa	Homo sapiens		regulation of small GTPase mediated signal transduction																																						GTPase activator activity	GTPase activator activity
E3 ubiquitin-protein ligase HECW2 OS=Homo sapiens GN=HECW2 PE=1 SV=2	HECW2_HUMAN	176 kDa	Homo sapiens				protein ubiquitination during ubiquitin-dependent protein catabolic process							protein ubiquitination during ubiquitin-dependent protein catabolic process										cytoplasm					nucleus			nucleus								ubiquitin-protein ligase activity				ubiquitin-protein ligase activity
Lysocardiolipin acyltransferase 1 OS=Homo sapiens GN=LCLAT1 PE=1 SV=1	LCLT1_HUMAN	49 kDa	Homo sapiens				phosphatidic acid biosynthetic process	multicellular organismal development						CDP-diacylglycerol biosynthetic process		multicellular organismal development								endoplasmic reticulum membrane		endoplasmic reticulum membrane			endoplasmic reticulum membrane	endoplasmic reticulum membrane			endoplasmic reticulum membrane	endoplasmic reticulum membrane						O-acyltransferase activity				O-acyltransferase activity
Mitogen-activated protein kinase 13 OS=Homo sapiens GN=MAPK13 PE=1 SV=1	MK13_HUMAN	42 kDa	Homo sapiens		vascular endothelial growth factor receptor signaling pathway		cell cycle							peptidyl-serine phosphorylation						response to stress				cytosol															ATP binding	protein serine/threonine kinase activity				MAP kinase activity	MAP kinase activity
NEDD4 family-interacting protein 2 OS=Homo sapiens GN=NDFIP2 PE=1 SV=2	NFIP2_HUMAN	36 kDa	Homo sapiens		negative regulation of transporter activity																		Golgi apparatus	cytoplasm		endoplasmic reticulum	multivesicular body membrane		intracellular membrane-bounded organelle	multivesicular body membrane	mitochondrion		Golgi membrane	Golgi membrane					WW domain binding					signal transducer activity	signal transducer activity
Olfactory receptor 13H1 OS=Homo sapiens GN=OR13H1 PE=2 SV=1	O13H1_HUMAN	35 kDa	Homo sapiens		G-protein coupled receptor protein signaling pathway		G-protein coupled receptor protein signaling pathway									sensory perception of smell														integral to membrane					plasma membrane									olfactory receptor activity	olfactory receptor activity
RANBP2-like and GRIP domain-containing protein 1 OS=Homo sapiens GN=RGPD1 PE=2 SV=1	RGPD1_HUMAN (+1)	197 kDa	Homo sapiens				protein targeting to Golgi		protein targeting to Golgi			protein targeting to Golgi
Transmembrane protein 9 OS=Homo sapiens GN=TMEM9 PE=1 SV=1	TMEM9_HUMAN	21 kDa	Homo sapiens						transport			transport												late endosome			late endosome membrane		late endosome membrane	late endosome membrane			lysosomal membrane	lysosomal membrane
Unknown decoy protein for peptide #46472	Unknown #46472-DECOY	?	unknown
Unknown decoy protein for peptide #49524	Unknown #49524-DECOY	?	unknown
Unknown decoy protein for peptide #57841	Unknown #57841-DECOY	?	unknown
Unknown decoy protein for peptide #60423	Unknown #60423-DECOY	?	unknown
Unknown decoy protein for peptide #71317	Unknown #71317-DECOY	?	unknown
Unknown decoy protein for peptide #76125	Unknown #76125-DECOY	?	unknown
Unknown decoy protein for peptide #77114	Unknown #77114-DECOY	?	unknown
Zinc finger protein ZFAT OS=Homo sapiens GN=ZFAT PE=1 SV=2	ZFAT_HUMAN	139 kDa	Homo sapiens		positive regulation of transcription from RNA polymerase II promoter		hemopoietic progenitor cell differentiation	hemopoietic progenitor cell differentiation			hemopoietic progenitor cell differentiation					multicellular organismal development								cytosol					nucleus			nucleus							transcription factor activity					transcription factor activity				transcription factor activity
Protein TESPA1 OS=Homo sapiens GN=TESPA1 PE=1 SV=2	sp|A2RU30|TESP1_HUMAN-DECOY	?	unknown
Ectoderm-neural cortex protein 1 OS=Homo sapiens GN=ENC1 PE=1 SV=2	sp|O14682|ENC1_HUMAN-DECOY	?	unknown
Napsin-A OS=Homo sapiens GN=NAPSA PE=1 SV=1	sp|O96009|NAPSA_HUMAN-DECOY	?	unknown
Fibulin-2 OS=Homo sapiens GN=FBLN2 PE=1 SV=2	sp|P98095|FBLN2_HUMAN-DECOY	?	unknown
Leucine-rich repeat-containing protein 74A OS=Homo sapiens GN=LRRC74A PE=2 SV=2	sp|Q0VAA2|LR74A_HUMAN-DECOY	?	unknown
Putative protein RIG OS=Homo sapiens GN=RIG PE=5 SV=1	sp|Q13278|RIG_HUMAN-DECOY	?	unknown
Kelch-like ECH-associated protein 1 OS=Homo sapiens GN=KEAP1 PE=1 SV=2	sp|Q14145|KEAP1_HUMAN-DECOY	?	unknown
Disco-interacting protein 2 homolog A OS=Homo sapiens GN=DIP2A PE=1 SV=2	sp|Q14689|DIP2A_HUMAN-DECOY	?	unknown
Zinc finger CCHC domain-containing protein 12 OS=Homo sapiens GN=ZCCHC12 PE=1 SV=2	sp|Q6PEW1|ZCH12_HUMAN-DECOY	?	unknown
Inactive rhomboid protein 2 OS=Homo sapiens GN=RHBDF2 PE=1 SV=2	sp|Q6PJF5|RHDF2_HUMAN-DECOY	?	unknown
Histidine-rich carboxyl terminus protein 1 OS=Homo sapiens GN=HRCT1 PE=4 SV=1	sp|Q6UXD1|HRCT1_HUMAN-DECOY	?	unknown
E3 ubiquitin-protein ligase RNF182 OS=Homo sapiens GN=RNF182 PE=1 SV=1	sp|Q8N6D2|RN182_HUMAN-DECOY	?	unknown
A disintegrin and metalloproteinase with thrombospondin motifs 15 OS=Homo sapiens GN=ADAMTS15 PE=2 SV=1	sp|Q8TE58|ATS15_HUMAN-DECOY	?	unknown
E3 ubiquitin-protein ligase RNF138 OS=Homo sapiens GN=RNF138 PE=1 SV=1	sp|Q8WVD3|RN138_HUMAN-DECOY	?	unknown
Suppressor of cytokine signaling 4 OS=Homo sapiens GN=SOCS4 PE=1 SV=1	sp|Q8WXH5|SOCS4_HUMAN-DECOY	?	unknown
Sperm-associated antigen 5 OS=Homo sapiens GN=SPAG5 PE=1 SV=2	sp|Q96R06|SPAG5_HUMAN-DECOY	?	unknown
Probable phospholipid-transporting ATPase VD OS=Homo sapiens GN=ATP10D PE=2 SV=3	sp|Q9P241|AT10D_HUMAN-DECOY	?	unknown
Aquaporin-4 OS=Homo sapiens GN=AQP4 PE=1 SV=2	AQP4_HUMAN	35 kDa	Homo sapiens		multicellular organismal water homeostasis		cellular water homeostasis		transport			transmembrane ion transport				renal water homeostasis								cytoplasm						plasma membrane					plasma membrane									water channel activity					glycerol channel activity
Chromosome transmission fidelity protein 8 homolog isoform 2 OS=Homo sapiens GN=CHTF8 PE=1 SV=1	CTF8A_HUMAN	51 kDa	Homo sapiens																									extracellular vesicular exosome	nucleus			nucleus
ER lumen protein-retaining receptor 1 OS=Homo sapiens GN=KDELR1 PE=1 SV=1	ERD21_HUMAN	25 kDa	Homo sapiens		protein retention in ER lumen		ER to Golgi vesicle-mediated transport		ER to Golgi vesicle-mediated transport			ER to Golgi vesicle-mediated transport											COPI coated vesicle membrane	COPI coated vesicle membrane		endoplasmic reticulum membrane			transport vesicle	endoplasmic reticulum membrane			ER-Golgi intermediate compartment membrane	endoplasmic reticulum membrane					KDEL sequence binding					KDEL sequence binding
Sterile alpha motif domain-containing protein 14 OS=Homo sapiens GN=SAMD14 PE=2 SV=2	SAM14_HUMAN	45 kDa	Homo sapiens
Target of Nesh-SH3 OS=Homo sapiens GN=ABI3BP PE=1 SV=1	TARSH_HUMAN	119 kDa	Homo sapiens				extracellular matrix organization																					extracellular space											heparin binding					heparin binding
Tyrosyl-DNA phosphodiesterase 2 OS=Homo sapiens GN=TDP2 PE=1 SV=1	TYDP2_HUMAN	41 kDa	Homo sapiens		cell surface receptor linked signal transduction		double-strand break repair	neuron development						double-strand break repair		neuron development				double-strand break repair				cytoplasm				intercellular bridge	nucleolus			nucleus		nucleolus					transcription corepressor activity	nuclease activity				transcription corepressor activity				transcription corepressor activity
Unknown decoy protein for peptide #53039	Unknown #53039-DECOY	?	unknown
Unknown decoy protein for peptide #72753	Unknown #72753-DECOY	?	unknown
WW domain-binding protein 4 OS=Homo sapiens GN=WBP4 PE=1 SV=1	WBP4_HUMAN	43 kDa	Homo sapiens				nuclear mRNA cis splicing, via spliceosome							nuclear mRNA cis splicing, via spliceosome															nucleoplasm	plasma membrane		nucleoplasm		nucleoplasm	plasma membrane				proline-rich region binding					nucleic acid binding
Lymphocyte activation gene 3 protein OS=Homo sapiens GN=LAG3 PE=1 SV=5	sp|P18627|LAG3_HUMAN-DECOY	?	unknown
Uncharacterized family 31 glucosidase KIAA1161 OS=Homo sapiens GN=KIAA1161 PE=1 SV=2	sp|Q6NSJ0|K1161_HUMAN-DECOY	?	unknown
G-protein coupled receptor 161 OS=Homo sapiens GN=GPR161 PE=2 SV=1	sp|Q8N6U8|GP161_HUMAN-DECOY	?	unknown
Dol-P-Man:Man(7)GlcNAc(2)-PP-Dol alpha-1,6-mannosyltransferase OS=Homo sapiens GN=ALG12 PE=1 SV=1	ALG12_HUMAN	55 kDa	Homo sapiens				protein amino acid N-linked glycosylation							protein folding										endoplasmic reticulum		endoplasmic reticulum membrane			endoplasmic reticulum membrane	endoplasmic reticulum membrane			endoplasmic reticulum membrane	endoplasmic reticulum membrane						alpha-1,6-mannosyltransferase activity				alpha-1,6-mannosyltransferase activity
Cytoplasmic tRNA 2-thiolation protein 2 OS=Homo sapiens GN=CTU2 PE=1 SV=1	CTU2_HUMAN	56 kDa	Homo sapiens				tRNA thio-modification							protein urmylation										mitochondrion					mitochondrion		mitochondrion								tRNA binding	sulfurtransferase activity				tRNA binding
ATP-dependent RNA helicase DDX1 OS=Homo sapiens GN=DDX1 PE=1 SV=2	DDX1_HUMAN	82 kDa	Homo sapiens		regulation of translational initiation		transcription, DNA-dependent	multicellular organismal development						transcription, DNA-dependent	response to virus	multicellular organismal development				response to virus				stress granule					nucleus	membrane		nucleus		nucleoplasm					transcription cofactor activity	ATP-dependent helicase activity				transcription cofactor activity				transcription cofactor activity
Insulin-like growth factor-binding protein 2 OS=Homo sapiens GN=IGFBP2 PE=1 SV=2	IBP2_HUMAN	35 kDa	Homo sapiens		regulation of cell growth		cellular response to hormone stimulus	aging						cellular protein metabolic process	female pregnancy			female pregnancy	female pregnancy	response to mechanical stimulus				cytoplasmic vesicle				extracellular region	cytoplasmic vesicle	apical plasma membrane					apical plasma membrane				insulin-like growth factor I binding					insulin-like growth factor I binding
Putative neuroblastoma breakpoint family member 7 OS=Homo sapiens GN=NBPF7 PE=5 SV=1	NBPF7_HUMAN	48 kDa	Homo sapiens																					cytoplasm
PH domain leucine-rich repeat-containing protein phosphatase 2 OS=Homo sapiens GN=PHLPP2 PE=1 SV=3	PHLP2_HUMAN	147 kDa	Homo sapiens					hippocampus development								hippocampus development								cytosol					nucleus	photoreceptor outer segment membrane		nucleus		photoreceptor outer segment membrane					metal ion binding	protein serine/threonine phosphatase activity				protein serine/threonine phosphatase activity
PR domain zinc finger protein 10 OS=Homo sapiens GN=PRDM10 PE=1 SV=3	PRD10_HUMAN	130 kDa	Homo sapiens		regulation of transcription, DNA-dependent		transcription, DNA-dependent							transcription, DNA-dependent															nucleus			nucleus							DNA binding	methyltransferase activity				metal ion binding
Unknown decoy protein for peptide #46934	Unknown #46934-DECOY	?	unknown
Unknown decoy protein for peptide #48233	Unknown #48233-DECOY	?	unknown
Unknown decoy protein for peptide #59943	Unknown #59943-DECOY	?	unknown
Unknown decoy protein for peptide #64616	Unknown #64616-DECOY	?	unknown
Unknown decoy protein for peptide #68434	Unknown #68434-DECOY	?	unknown
Unknown decoy protein for peptide #72158	Unknown #72158-DECOY	?	unknown
WD repeat-containing protein 36 OS=Homo sapiens GN=WDR36 PE=1 SV=1	WDR36_HUMAN	105 kDa	Homo sapiens		regulation of axon extension		regulation of axon extension	regulation of axon extension						rRNA processing		visual perception				response to stimulus									nucleolus			nucleoplasm		nucleolus
Thrombomodulin OS=Homo sapiens GN=THBD PE=1 SV=2	sp|P07204|TRBM_HUMAN-DECOY	?	unknown
Granulocyte-macrophage colony-stimulating factor receptor subunit alpha OS=Homo sapiens GN=CSF2RA PE=1 SV=1	sp|P15509|CSF2R_HUMAN-DECOY	?	unknown
Protein-lysine 6-oxidase OS=Homo sapiens GN=LOX PE=1 SV=2	sp|P28300|LYOX_HUMAN-DECOY	?	unknown
Carbohydrate sulfotransferase 15 OS=Homo sapiens GN=CHST15 PE=1 SV=1	sp|Q7LFX5|CHSTF_HUMAN-DECOY	?	unknown
Zinc finger protein Eos OS=Homo sapiens GN=IKZF4 PE=1 SV=2	sp|Q9H2S9|IKZF4_HUMAN-DECOY	?	unknown
Solute carrier family 12 member 4 OS=Homo sapiens GN=SLC12A4 PE=1 SV=2	sp|Q9UP95|S12A4_HUMAN-DECOY	?	unknown
Bromodomain and WD repeat-containing protein 3 OS=Homo sapiens GN=BRWD3 PE=1 SV=2	BRWD3_HUMAN	204 kDa	Homo sapiens		regulation of cell shape		cytoskeleton organization																						nucleus			nucleus
Cilia- and flagella-associated protein 57 OS=Homo sapiens GN=CFAP57 PE=2 SV=3	CFA57_HUMAN	145 kDa	Homo sapiens
Heat shock 70 kDa protein 4L OS=Homo sapiens GN=HSPA4L PE=1 SV=3	HS74L_HUMAN	95 kDa	Homo sapiens				protein folding							protein folding						response to unfolded protein				cytosol					nucleus			nucleus							ATP binding					ATP binding
Serine/threonine-protein kinase PAK 1 OS=Homo sapiens GN=PAK1 PE=1 SV=2	PAK1_HUMAN	61 kDa	Homo sapiens		positive regulation of JNK activity		protein amino acid autophosphorylation	neurite morphogenesis	exocytosis		stimulatory C-type lectin receptor signaling pathway	exocytosis		protein amino acid phosphorylation		axonogenesis				cellular response to insulin stimulus			Golgi apparatus	cytoplasm					Golgi apparatus	plasma membrane		nuclear membrane	nuclear membrane	nuclear membrane	plasma membrane				ATP binding	receptor signaling protein serine/threonine kinase activity				receptor signaling protein serine/threonine kinase activity	receptor signaling protein serine/threonine kinase activity
Resistin OS=Homo sapiens GN=RETN PE=1 SV=1	RETN_HUMAN	11 kDa	Homo sapiens		positive regulation of collagen metabolic process		fat cell differentiation	aging												response to mechanical stimulus								extracellular space	nucleus			nucleus							hormone activity					hormone activity
Unknown decoy protein for peptide #63201	Unknown #63201-DECOY	?	unknown
Myb/SANT-like DNA-binding domain-containing protein 2 OS=Homo sapiens GN=MSANTD2 PE=1 SV=1	sp|Q6P1R3|MSD2_HUMAN-DECOY	?	unknown
Alpha-1,2-mannosyltransferase ALG9 OS=Homo sapiens GN=ALG9 PE=1 SV=2	ALG9_HUMAN	70 kDa	Homo sapiens				protein amino acid glycosylation							protein amino acid glycosylation										endoplasmic reticulum		endoplasmic reticulum membrane			endoplasmic reticulum membrane	endoplasmic reticulum membrane			endoplasmic reticulum membrane	endoplasmic reticulum membrane						alpha-1,2-mannosyltransferase activity				alpha-1,2-mannosyltransferase activity
CWF19-like protein 2 OS=Homo sapiens GN=CWF19L2 PE=1 SV=4	C19L2_HUMAN	104 kDa	Homo sapiens																																					catalytic activity				catalytic activity
Major facilitator superfamily domain-containing protein 3 OS=Homo sapiens GN=MFSD3 PE=2 SV=1	MFSD3_HUMAN	43 kDa	Homo sapiens																					endoplasmic reticulum membrane		endoplasmic reticulum membrane			endoplasmic reticulum membrane	endoplasmic reticulum membrane			endoplasmic reticulum membrane	endoplasmic reticulum membrane	integral to plasma membrane									acetyl-CoA transporter activity					solute:hydrogen symporter activity
Periaxin OS=Homo sapiens GN=PRX PE=1 SV=2	PRAX_HUMAN	155 kDa	Homo sapiens		axon ensheathment		axon ensheathment	axon ensheathment								axon ensheathment								cytoplasm					nucleus	cell junction		nucleus			cell junction
Transmembrane protein 200C OS=Homo sapiens GN=TMEM200C PE=2 SV=2	T200C_HUMAN	64 kDa	Homo sapiens																											integral to membrane
Unknown decoy protein for peptide #54232	Unknown #54232-DECOY	?	unknown
Unknown decoy protein for peptide #61238	Unknown #61238-DECOY	?	unknown
WD repeat domain phosphoinositide-interacting protein 1 OS=Homo sapiens GN=WIPI1 PE=1 SV=3	WIPI1_HUMAN	49 kDa	Homo sapiens				autophagosome formation		vesicle targeting, trans-Golgi to endosome			protein localization to pre-autophagosomal structure		protein amino acid lipidation						macroautophagy			Golgi membrane	cytoplasm	cytoskeleton		endosome membrane		cytoskeleton	pre-autophagosomal structure membrane			autophagic vacuole membrane	Golgi membrane					receptor binding					phosphatidylinositol 3-phosphate binding
Y-box-binding protein 3 OS=Homo sapiens GN=YBX3 PE=1 SV=4	YBOX3_HUMAN	40 kDa	Homo sapiens		negative regulation of skeletal muscle development		transcription, DNA-dependent	in utero embryonic development						transcription, DNA-dependent		male gonad development		fertilization	male gonad development	response to cold				cytoplasm					nucleus	tight junction		nucleus			tight junction				Rho GTPase binding					transcription factor activity				transcription corepressor activity
Meiosis-specific protein MEI4-like OS=Homo sapiens GN=MEI4 PE=3 SV=2	sp|A8MW99|MEI4L_HUMAN-DECOY	?	unknown
Neuronal acetylcholine receptor subunit alpha-4 OS=Homo sapiens GN=CHRNA4 PE=1 SV=2	sp|P43681|ACHA4_HUMAN-DECOY	?	unknown
Xanthine dehydrogenase/oxidase OS=Homo sapiens GN=XDH PE=1 SV=4	sp|P47989|XDH_HUMAN-DECOY	?	unknown
Mpv17-like protein OS=Homo sapiens GN=MPV17L PE=1 SV=1	sp|Q2QL34|MP17L_HUMAN-DECOY	?	unknown
Ovostatin homolog 2 OS=Homo sapiens GN=OVOS2 PE=2 SV=2	sp|Q6IE36|OVOS2_HUMAN-DECOY	?	unknown
Sphingomyelin synthase-related protein 1 OS=Homo sapiens GN=SAMD8 PE=1 SV=2	sp|Q96LT4|SAMD8_HUMAN-DECOY	?	unknown
Zinc finger protein 385D OS=Homo sapiens GN=ZNF385D PE=2 SV=1	sp|Q9H6B1|Z385D_HUMAN-DECOY	?	unknown
Ig mu chain C region OS=Homo sapiens GN=IGHM PE=1 SV=3	IGHM_HUMAN	49 kDa	Homo sapiens		B cell receptor signaling pathway		phagocytosis, recognition		phagocytosis, engulfment		complement activation, classical pathway	phagocytosis, engulfment		complement activation, classical pathway	antibacterial humoral response					defense response to Gram-negative bacterium								extracellular space		plasma membrane					external side of plasma membrane				antigen binding					antigen binding
Ficolin-1 OS=Homo sapiens GN=FCN1 PE=1 SV=2	sp|O00602|FCN1_HUMAN-DECOY	?	unknown
Zinc finger protein 845 OS=Homo sapiens GN=ZNF845 PE=2 SV=3	sp|Q96IR2|ZN845_HUMAN-DECOY	?	unknown
10 kDa heat shock protein, mitochondrial OS=Homo sapiens GN=HSPE1 PE=1 SV=2	CH10_HUMAN	11 kDa	Homo sapiens		caspase activation		caspase activation	caspase activation						protein folding		osteoblast differentiation				response to unfolded protein				mitochondrion				extracellular vesicular exosome	mitochondrial matrix	membrane	mitochondrial matrix			mitochondrial matrix					metal ion binding					unfolded protein binding
Single-pass membrane and coiled-coil domain-containing protein 1 OS=Homo sapiens GN=SMCO1 PE=2 SV=2	SMCO1_HUMAN	25 kDa	Homo sapiens																											integral to membrane
Unknown decoy protein for peptide #76174	Unknown #76174-DECOY	?	unknown
Cytochrome P450 2C8 OS=Homo sapiens GN=CYP2C8 PE=1 SV=2	sp|P10632|CP2C8_HUMAN-DECOY	?	unknown
Mitogen-activated protein kinase 3 OS=Homo sapiens GN=MAPK3 PE=1 SV=4	sp|P27361|MK03_HUMAN-DECOY	?	unknown
Melanoma-associated antigen B6 OS=Homo sapiens GN=MAGEB6 PE=1 SV=2	sp|Q8N7X4|MAGB6_HUMAN-DECOY	?	unknown
Putative SAGE1-like protein OS=Homo sapiens GN=SAGE2P PE=5 SV=4	sp|A6NJ88|SGE2P_HUMAN-DECOY	?	unknown
Protein CDV3 homolog OS=Homo sapiens GN=CDV3 PE=1 SV=1	CDV3_HUMAN	27 kDa	Homo sapiens				cell proliferation																	cytoplasm					nucleolus	plasma membrane		nucleolus		nucleolus	plasma membrane
PX domain-containing protein kinase-like protein OS=Homo sapiens GN=PXK PE=1 SV=1	PXK_HUMAN	65 kDa	Homo sapiens		negative regulation of ATPase activity		regulation of membrane potential													inflammatory response				cytoplasm	microtubule organizing center				nucleus	plasma membrane		nucleus		microtubule organizing center	plasma membrane				phosphoinositide binding					protein C-terminus binding
Anoctamin-2 OS=Homo sapiens GN=ANO2 PE=1 SV=2	ANO2_HUMAN	114 kDa	Homo sapiens				transmembrane ion transport		transmembrane ion transport			transmembrane ion transport																	nucleoplasm	plasma membrane		nucleoplasm		nucleoplasm	plasma membrane									intracellular calcium activated chloride channel activity					intracellular calcium activated chloride channel activity
Uncharacterized protein C1orf228 OS=Homo sapiens GN=C1orf228 PE=2 SV=2	CA228_HUMAN	49 kDa	Homo sapiens
Serine protease HTRA2, mitochondrial OS=Homo sapiens GN=HTRA2 PE=1 SV=2	HTRA2_HUMAN	49 kDa	Homo sapiens		positive regulation of caspase activity		neuron development	neuron development						pentacyclic triterpenoid metabolic process		adult walking behavior				adult walking behavior				cytosol	cytoskeleton	endoplasmic reticulum membrane			endoplasmic reticulum membrane	endoplasmic reticulum membrane	mitochondrion	nucleus	mitochondrial membrane	mitochondrial membrane	internal side of plasma membrane				unfolded protein binding	serine-type endopeptidase activity				unfolded protein binding
Mitochondrial basic amino acids transporter OS=Homo sapiens GN=SLC25A29 PE=1 SV=2	MCATL_HUMAN	32 kDa	Homo sapiens																					mitochondrial inner membrane					mitochondrial inner membrane	integral to membrane	mitochondrial inner membrane		mitochondrial inner membrane	mitochondrial inner membrane										acyl carnitine transporter activity					acyl carnitine transporter activity
Nuclear receptor subfamily 1 group I member 3 OS=Homo sapiens GN=NR1I3 PE=1 SV=2	NR1I3_HUMAN	40 kDa	Homo sapiens		negative regulation of transcription, DNA-dependent		transcription initiation from RNA polymerase II promoter							transcription initiation from RNA polymerase II promoter										cytosol	cytoskeleton				nucleus			nucleus		nucleoplasm					transcription coactivator activity					transcription factor activity	thyroid hormone receptor activity			transcription coactivator activity
Pyridine nucleotide-disulfide oxidoreductase domain-containing protein 1 OS=Homo sapiens GN=PYROXD1 PE=1 SV=1	PYRD1_HUMAN	56 kDa	Homo sapiens																																					oxidoreductase activity				oxidoreductase activity
Unknown decoy protein for peptide #57970	Unknown #57970-DECOY	?	unknown
Homeobox protein Hox-C11 OS=Homo sapiens GN=HOXC11 PE=1 SV=1	sp|O43248|HXC11_HUMAN-DECOY	?	unknown
Cathepsin D OS=Homo sapiens GN=CTSD PE=1 SV=1	sp|P07339|CATD_HUMAN-DECOY	?	unknown
Transcriptional activator GLI3 OS=Homo sapiens GN=GLI3 PE=1 SV=6	sp|P10071|GLI3_HUMAN-DECOY	?	unknown
Prostaglandin E synthase 3 OS=Homo sapiens GN=PTGES3 PE=1 SV=1	sp|Q15185|TEBP_HUMAN-DECOY	?	unknown
Metal transporter CNNM4 OS=Homo sapiens GN=CNNM4 PE=1 SV=3	sp|Q6P4Q7|CNNM4_HUMAN-DECOY	?	unknown
PAXIP1-associated glutamate-rich protein 1 OS=Homo sapiens GN=PAGR1 PE=1 SV=1	sp|Q9BTK6|PAGR1_HUMAN-DECOY	?	unknown
Leucine-rich repeat-containing protein 31 OS=Homo sapiens GN=LRRC31 PE=2 SV=1	LRC31_HUMAN	61 kDa	Homo sapiens
Zinc finger protein ZFPM2 OS=Homo sapiens GN=ZFPM2 PE=1 SV=3	sp|Q8WW38|FOG2_HUMAN-DECOY	?	unknown
Feline leukemia virus subgroup C receptor-related protein 2 OS=Homo sapiens GN=FLVCR2 PE=1 SV=1	sp|Q9UPI3|FLVC2_HUMAN-DECOY	?	unknown
Unknown decoy protein for peptide #79433	Unknown #79433-DECOY	?	unknown
Taste receptor type 2 member 9 OS=Homo sapiens GN=TAS2R9 PE=1 SV=1	TA2R9_HUMAN	36 kDa	Homo sapiens													detection of chemical stimulus involved in sensory perception of bitter taste				detection of chemical stimulus involved in sensory perception of bitter taste										integral to membrane					plasma membrane									taste receptor activity	taste receptor activity
TIR domain-containing adapter molecule 1 OS=Homo sapiens GN=TICAM1 PE=1 SV=1	TCAM1_HUMAN	76 kDa	Homo sapiens		regulation of protein homodimerization activity		macrophage activation during immune response				MyD88-independent toll-like receptor signaling pathway				defense response to virus					defense response to virus				autophagic vacuole			endosome membrane		cytoplasmic vesicle	endosome membrane			endosome membrane	endosome membrane					protein kinase binding					signal transducer activity	signal transducer activity
